# Supplementary material for: Identification of novel genetic regions associated with resistance to European canker in apple
Source: BMC Plant Biol. 2022 Sep 21;22:452. doi: 10.1186/s12870-022-03833-0 (PMC9490996; doi:10.1186/s12870-022-03833-0)
Supplement: Supplementary file 3 — Additional file 3: Online resource 1. Haplotype data used for analysis in FlexQTL. [file 12870_2022_3833_MOESM3_ESM.csv]

Identification of novel genetic regions associated with resistance to European canker in apple.
Karlstr�m A. (1,3), G�mez-Cortecero A. (2), Nellist C.F. (2), Ordidge M. (3), Dunwell J.M. (3) and Harrison, R.J. (2)
(1) NIAB EMR, New Road, East Malling, West Malling, ME19 6BJ, United Kingdom
(2) NIAB, Lawrence Weaver Rd, Cambridge, CB3 0LE, United Kingdom
(3) University of Reading, School of Agriculture, Policy and Development, RG6 7EU, Reading, United Kingdom
Amanda.Karlstrom@niab.com
Genotype	HB-01-1	HB-01-1_2nd	HB-01-2	HB-01-2_2nd	HB-01-2b	HB-01-2b_2nd	HB-01-3	HB-01-3_2nd	HB-01-3b	HB-01-3b_2nd	HB-01-4	HB-01-4_2nd	HB-01-5	HB-01-5_2nd	HB-01-5b	HB-01-5b_2nd	HB-01-6	HB-01-6_2nd	HB-01-7	HB-01-7_2nd	HB-01-8	HB-01-8_2nd	HB-01-9	HB-01-9_2nd	HB-01-10	HB-01-10_2nd	HB-01-11	HB-01-11_2nd	HB-01-13	HB-01-13_2nd	HB-01-13b	HB-01-13b_2nd	HB-01-14	HB-01-14_2nd	HB-01-15	HB-01-15_2nd	HB-01-16	HB-01-16_2nd	HB-01-17	HB-01-17_2nd	HB-01-17b	HB-01-17b_2nd	HB-01-18	HB-01-18_2nd	HB-01-19	HB-01-19_2nd	HB-01-20	HB-01-20_2nd	HB-01-21
Aroma	6	8	6	8	2	5	6	8	2	5	6	8	2	2	5	4	3	2	4	3	3	2	6	7	3	2	4	5	2	3	6	6	6	7	3	2	4	3	2	2	4	6	2	3	5	7	8	10	4
Braeburn	13	13	13	13	5	5	9	9	3	3	12	12	2	2	4	4	2	2	3	3	2	2	7	7	2	2	5	5	3	3	4	4	6	6	3	3	4	4	2	2	4	4	3	3	8	8	11	11	7
Cox-Orange	6	6	6	6	2	2	6	6	2	2	6	6	2	2	4	5	2	3	3	4	3	2	6	7	3	2	4	5	2	3	6	4	6	6	3	3	4	4	2	2	4	5	2	3	5	6	8	9	4
Delicious	12	13	12	13	5	5	8	9	5	3	9	12	2	2	6	4	4	2	4	3	2	2	9	7	2	2	5	5	3	3	4	4	6	6	3	3	4	4	2	2	5	4	3	3	7	8	10	11	6
EM-Selection-1	8	6	8	6	5	2	8	6	5	2	9	12	2	2	4	5	2	3	3	4	3	3	6	6	3	3	4	4	2	2	6	6	6	6	3	3	4	4	2	2	4	4	2	2	5	5	8	8	4
EM-Selection-2	12	6	12	6	5	2	8	6	5	2	9	6	2	2	6	10	4	2	4	3	2	2	9	7	2	2	5	5	3	3	4	4	6	8	3	3	4	4	2	3	5	4	3	2	7	6	10	9	6
E55-55	7	6	7	6	3	2	7	6	3	2	7	6	2	2	13	4	2	2	3	3	2	2	7	7	2	2	5	5	3	3	4	4	6	6	3	3	4	4	2	2	4	5	3	3	8	6	11	9	7
EM-Selection-3	7	14	7	6	3	2	7	6	3	2	7	13	2	3	13	7	2	2	3	3	2	2	7	7	2	2	5	5	3	3	4	4	6	6	3	3	4	3	2	2	4	4	3	2	8	5	11	8	7
EM-Selection-4	13	14	13	6	5	2	9	6	3	2	12	13	2	3	5	7	3	2	4	3	3	2	6	7	3	2	4	5	2	3	6	4	6	6	2	3	4	3	2	2	4	7	3	2	8	2	11	12	7
Elstar	14	6	6	6	2	2	6	6	2	2	13	6	3	2	7	5	2	3	3	4	2	3	7	6	2	3	5	4	3	2	4	6	6	6	3	3	3	4	2	2	4	5	2	3	5	6	8	9	4
Falstaff	8	14	15	6	3	2	9	6	8	2	2	13	3	3	7	7	3	2	2	3	2	2	5	7	3	2	3	5	3	3	4	4	8	6	3	3	4	3	3	2	4	4	2	2	5	5	12	8	4
Fiesta	6	13	6	13	2	5	6	9	2	3	6	12	2	2	4	5	-	-	-	-	2	3	7	6	2	3	5	4	3	2	4	6	6	6	3	3	4	4	2	2	5	4	3	2	-	5	9	8	5
Filippa	8	9	8	9	5	3	8	9	5	5	8	9	2	2	4	6	2	4	3	4	2	2	7	8	2	2	5	3	3	3	6	4	7	8	2	3	3	4	2	2	6	5	3	3	7	7	10	10	6
Gala	12	14	12	6	5	2	8	6	5	2	9	13	2	3	6	7	4	2	4	3	2	2	9	7	2	2	5	5	3	3	4	4	6	6	3	3	4	3	2	2	5	4	3	2	7	5	10	8	6
Gloster-69	7	12	7	12	3	5	7	8	3	5	7	12	2	2	13	4	2	2	3	3	2	2	11	7	2	2	3	5	3	3	4	4	7	6	4	3	5	4	3	2	7	4	2	3	2	8	12	11	4
Golden-Delicious	14	15	6	14	2	3	6	12	2	3	13	7	3	2	7	4	2	2	3	2	2	2	7	10	2	3	5	2	3	2	4	6	6	7	3	4	3	5	2	3	4	5	2	3	5	6	8	9	4
Grimes-Golden	14	7	6	13	2	5	6	9	2	3	13	12	3	2	7	4	2	2	3	3	2	2	7	7	2	2	5	5	3	3	4	4	6	6	3	3	3	4	2	2	4	4	2	3	5	8	8	11	4
Idared	13	7	13	7	5	3	9	7	3	3	12	7	2	2	5	13	3	2	4	3	3	2	6	11	3	2	4	3	2	3	6	4	6	7	3	4	4	5	2	3	4	7	2	2	5	2	8	12	4
Ingrid-Marie	6	7	6	7	2	3	6	7	2	3	6	7	2	2	4	5	2	3	3	4	3	2	6	7	3	2	4	5	2	3	6	4	6	6	3	3	4	3	2	2	4	5	2	3	5	6	8	9	4
Jonamac	20	13	20	13	5	5	20	9	9	3	7	12	2	2	13	5	2	3	3	4	2	3	11	6	2	3	3	4	3	2	4	6	13	6	2	3	4	4	2	2	4	4	3	2	8	5	11	8	7
Jonathan	7	13	15	13	3	5	17	9	8	3	6	12	2	2	4	5	2	3	3	4	2	3	7	6	2	3	5	4	3	2	4	6	6	6	3	3	4	4	2	2	4	4	3	2	13	5	17	8	12
Kidds-Orange	12	6	12	6	5	2	8	6	5	2	9	6	2	2	6	5	4	3	4	4	2	2	9	7	2	2	5	5	3	3	4	4	6	6	3	3	4	4	2	2	5	4	3	2	7	5	10	8	6
McIntosh	33	34	23	13	5	3	7	20	12	13	7	7	2	2	27	9	2	2	2	3	2	2	11	10	-	-	3	3	2	3	4	4	5	9	2	2	4	4	2	3	12	11	3	3	23	8	32	33	21
MDX051-1	8	15	8	14	5	3	8	12	5	3	8	7	2	2	4	4	2	2	3	2	2	2	7	10	2	3	5	2	3	2	6	6	7	7	2	4	3	5	2	3	6	5	3	3	7	6	10	9	6
MDX051-10	12	15	12	14	5	3	8	12	5	3	9	7	2	2	6	4	4	2	4	2	2	2	9	10	2	3	5	2	3	2	4	6	6	7	3	4	4	5	2	3	5	4	3	2	7	5	10	8	6
MDX051-11	12	7	12	7	5	3	8	7	5	3	9	7	2	2	6	28	2	2	3	3	2	2	7	11	2	2	5	3	3	2	4	5	6	21	3	4	3	2	2	2	4	2	2	2	5	25	8	34	4
MDX051-12	12	7	12	7	5	3	8	7	5	3	9	7	2	2	6	13	2	4	3	3	2	2	7	11	2	2	5	3	3	2	4	5	6	21	3	4	3	2	2	2	4	2	2	2	5	25	8	34	4
MDX051-13	14	6	6	28	2	3	6	9	2	8	13	2	3	3	7	10	2	4	3	2	2	2	7	10	2	3	5	2	3	2	4	6	6	7	3	4	3	5	2	3	4	4	2	2	5	5	8	20	4
MDX051-15	14	8	6	7	2	3	6	34	2	14	13	2	3	3	7	24	2	3	3	4	2	2	7	6	2	2	5	5	3	3	4	4	6	13	3	2	3	3	2	2	4	6	2	3	5	5	8	12	4
MDX051-16	12	7	12	7	5	3	8	7	5	3	9	7	2	2	6	13	4	2	4	3	2	2	9	11	2	2	5	3	3	2	4	5	6	21	3	4	4	2	2	2	5	2	3	2	7	25	10	34	6
MDX051-17	12	15	12	14	5	3	8	12	5	3	9	7	2	2	6	4	4	2	4	2	2	2	9	10	2	3	5	2	3	2	4	6	6	7	3	4	4	5	2	3	5	5	3	3	7	6	-	9	4
MDX051-18	14	13	6	13	2	5	6	9	2	3	13	12	3	2	7	4	2	2	3	3	2	2	7	7	2	2	5	5	3	3	4	4	6	6	3	3	3	4	2	2	4	4	2	3	5	8	8	11	4
MDX051-19	14	7	6	7	2	3	6	7	2	3	13	7	3	2	7	13	2	2	3	3	2	2	7	11	2	2	5	3	3	2	4	5	6	7	3	4	3	5	2	3	4	5	2	3	5	6	8	9	4
MDX051-2	12	12	12	14	5	3	8	12	5	3	9	19	2	2	6	29	4	3	4	2	2	3	9	6	2	3	5	4	3	2	4	5	6	7	3	4	4	5	2	3	4	7	2	2	5	26	8	8	4
MDX051-20	14	7	6	7	2	3	6	7	2	3	13	7	3	2	7	4	2	2	3	3	2	2	7	7	2	2	5	5	3	3	4	4	6	6	3	3	3	3	2	2	4	5	2	3	5	6	8	9	4
MDX051-21	14	15	6	14	2	3	6	12	2	3	13	7	3	2	6	30	4	2	4	2	2	2	9	10	2	3	5	2	3	2	4	6	6	7	3	4	4	5	2	3	5	5	3	3	7	6	10	9	6
MDX051-22	12	7	12	7	5	3	8	7	5	3	9	7	2	2	6	13	4	2	4	3	2	2	9	19	2	2	5	5	3	3	4	4	6	6	3	3	4	3	2	2	5	5	3	3	7	6	10	9	6
MDX051-23	14	7	6	7	2	3	6	12	2	3	9	7	2	2	6	4	4	2	4	2	2	2	9	10	2	3	5	2	3	2	4	6	6	7	3	4	4	5	2	3	5	5	3	3	7	6	10	9	6
MDX051-24	12	15	12	14	5	3	8	12	5	3	9	7	2	2	6	4	4	2	4	2	2	2	9	10	2	3	5	2	3	2	4	5	6	21	3	4	4	2	2	2	5	2	3	2	7	25	10	34	6
MDX051-25	12	14	12	6	5	2	8	6	5	2	9	13	2	3	6	2	4	4	4	3	2	2	9	7	2	2	5	5	3	3	4	4	6	6	3	3	4	4	2	2	5	4	3	3	7	8	10	11	6
MDX051-26	12	15	12	14	5	3	8	12	5	3	9	7	2	2	6	4	4	2	4	2	2	2	9	10	2	3	5	2	3	2	4	6	6	7	3	4	4	5	2	3	5	5	3	3	7	6	10	9	6
MDX051-27	14	12	6	12	2	5	6	8	2	5	13	9	3	2	7	6	2	4	3	4	2	2	7	9	2	2	5	5	3	3	4	4	6	6	3	3	3	4	2	2	4	5	2	3	5	7	8	11	4
MDX051-28	14	7	6	7	2	3	6	7	2	3	9	7	2	2	6	4	4	2	4	3	2	2	9	7	2	2	5	3	3	3	4	4	6	8	3	2	4	3	2	2	5	4	3	3	7	8	10	11	6
MDX051-29	12	15	12	14	5	3	8	12	5	3	9	7	2	2	6	28	2	2	3	3	2	2	7	11	2	2	5	3	3	2	4	5	6	21	3	4	3	2	2	2	4	2	2	2	5	25	8	34	4
MDX051-3	12	7	12	7	5	3	8	7	5	3	9	7	2	2	6	13	4	2	4	3	2	2	9	11	2	2	5	3	3	2	4	5	6	21	3	4	3	5	2	2	4	2	2	2	5	25	8	34	4
MDX051-30	14	7	6	7	2	3	6	7	2	3	13	7	3	2	7	13	2	2	3	3	2	2	7	11	2	2	5	3	3	2	4	5	6	21	3	4	3	2	2	2	4	2	2	2	5	25	8	34	4
MDX051-31	12	15	12	14	5	3	8	12	5	3	9	7	2	2	6	4	4	2	4	2	2	2	9	10	2	3	5	2	3	2	4	6	6	7	3	4	4	5	2	3	5	5	3	3	7	6	10	9	6
MDX051-32	12	13	12	13	5	5	8	9	5	3	9	12	2	2	6	4	4	4	4	4	2	2	9	9	2	2	5	5	3	3	4	4	6	6	3	3	4	4	2	2	5	5	3	3	7	7	10	10	6
MDX051-33	14	12	6	12	2	5	6	8	2	5	13	9	3	2	7	6	2	4	3	4	2	2	7	9	2	2	5	5	3	3	4	4	6	6	3	3	3	4	2	2	4	5	2	3	5	7	8	10	4
MDX051-34	14	12	6	24	2	3	6	9	2	8	13	2	3	3	7	2	2	4	3	4	2	2	7	8	2	2	5	3	3	3	4	2	6	18	3	4	4	5	2	3	5	7	3	2	7	2	10	12	6
MDX051-35	12	7	12	6	5	2	8	6	5	2	9	7	2	2	6	8	4	2	4	4	2	2	9	8	2	2	5	3	3	3	4	4	6	8	3	2	4	3	2	2	5	3	3	3	7	6	10	9	6
MDX051-36	14	7	6	7	2	3	6	7	2	3	13	7	3	2	7	13	2	2	3	4	2	2	7	25	2	2	5	3	3	2	4	5	6	21	3	4	4	5	2	3	5	5	3	3	7	6	10	9	6
MDX051-37	14	7	6	7	2	3	6	7	2	3	13	7	3	2	7	13	2	2	3	4	2	2	7	25	2	2	5	3	3	2	4	5	6	21	3	4	4	2	2	2	5	2	3	2	7	25	10	34	6
MDX051-38	14	12	6	12	2	5	6	8	2	5	13	9	3	2	7	6	2	4	3	4	2	2	7	9	2	2	5	5	3	3	4	4	6	6	3	3	3	4	2	2	4	5	2	3	5	7	8	10	4
MDX051-39	12	13	12	13	5	5	8	9	5	3	9	12	2	2	6	4	4	2	4	3	2	2	9	7	2	2	5	5	3	3	4	4	6	6	3	3	4	4	2	2	5	4	3	3	7	8	10	11	6
MDX051-4	12	15	12	14	5	3	8	12	5	3	9	7	2	2	6	4	4	2	4	2	2	2	9	10	2	3	5	2	3	2	4	6	6	7	3	4	4	5	2	3	5	5	3	3	7	6	10	35	6
MDX051-40	14	7	6	7	2	3	6	7	2	3	13	7	3	2	7	13	2	2	3	3	2	2	7	11	2	2	5	3	3	2	4	5	6	21	3	4	3	2	2	2	4	2	2	2	5	25	8	34	4
MDX051-41	14	7	6	7	2	3	6	7	2	3	13	7	3	2	7	13	2	2	3	3	2	2	7	11	2	2	5	3	3	2	4	5	6	21	3	4	3	2	2	2	4	2	2	2	5	25	8	34	4
MDX051-42	12	7	12	7	5	3	8	7	5	3	9	7	2	2	6	13	4	2	4	3	2	2	9	11	2	2	5	3	3	2	4	5	6	21	3	4	4	2	2	2	5	2	3	2	7	25	10	34	6
MDX051-43	12	15	12	14	5	3	8	12	5	3	9	7	2	2	6	4	4	2	4	2	2	2	9	10	2	3	5	2	3	2	4	6	6	7	3	4	4	5	2	3	5	5	3	3	7	6	10	9	6
MDX051-44	12	12	12	14	5	3	8	12	5	3	9	19	2	2	6	10	4	4	4	2	2	2	9	11	2	2	5	3	3	3	4	4	6	7	3	4	4	5	2	3	5	4	3	2	7	5	10	8	6
MDX051-45	14	12	6	12	2	5	6	8	2	5	13	9	3	2	7	6	2	4	3	4	2	2	7	9	2	2	5	5	3	3	4	4	6	6	3	3	3	4	2	2	4	5	2	3	5	7	8	10	4
MDX051-46	14	15	6	14	2	3	6	12	2	3	9	7	2	2	6	4	4	2	4	2	2	2	9	10	2	3	5	2	3	2	4	6	6	7	3	4	4	2	2	2	5	2	3	2	7	25	10	34	6
MDX051-47	14	7	6	7	2	3	6	7	2	3	13	7	3	2	7	13	2	2	3	3	2	2	7	11	2	2	5	3	3	2	4	5	6	21	3	4	3	2	2	2	4	2	2	2	5	25	8	34	4
MDX051-48	14	7	6	7	2	3	6	7	2	3	13	7	3	2	7	13	2	2	3	3	2	2	7	11	2	2	5	3	3	2	4	5	6	21	3	4	3	2	2	2	4	2	2	2	5	25	8	34	4
MDX051-49	14	36	6	14	2	3	6	12	2	3	13	7	3	2	7	4	2	2	3	2	2	2	7	10	2	3	5	2	3	2	4	6	6	7	3	4	3	5	2	3	4	5	2	3	5	6	8	9	6
MDX051-5	14	7	6	7	2	3	6	7	2	3	13	7	3	2	7	13	2	2	3	3	2	2	7	11	2	2	5	3	3	2	4	5	6	21	3	4	3	2	2	2	4	2	2	2	5	25	8	34	4
MDX051-50	14	7	6	7	2	3	6	7	2	3	13	7	3	2	7	5	2	3	3	4	2	3	7	6	2	3	5	4	3	2	4	6	6	6	3	3	3	4	2	2	4	4	2	2	5	5	8	8	4
MDX051-51	12	15	12	14	5	3	8	12	5	3	9	7	2	2	6	4	4	2	4	2	2	2	9	10	2	3	5	2	3	2	4	6	6	7	3	4	4	5	2	3	5	5	3	3	7	6	10	9	6
MDX051-52	12	38	12	29	2	3	6	12	2	3	13	7	3	2	7	4	2	2	3	2	2	2	7	10	2	3	5	2	3	2	4	6	6	7	3	4	3	5	2	3	4	5	2	3	5	6	8	9	4
MDX051-53	14	15	6	14	2	3	6	12	2	3	13	7	3	2	7	4	2	2	3	2	2	2	7	10	2	3	5	2	3	2	4	6	6	7	3	4	3	5	2	3	4	5	2	3	5	6	8	9	4
MDX051-54	14	15	6	14	2	3	6	12	2	3	13	7	3	2	7	4	2	2	3	2	2	2	7	19	2	2	5	5	3	3	4	4	6	7	3	4	3	5	2	3	4	7	2	2	5	2	10	12	6
MDX051-55	12	15	12	14	5	3	8	12	5	3	9	7	2	2	6	4	4	2	4	2	2	2	9	10	2	3	5	2	3	2	4	6	6	7	3	4	4	5	2	3	5	5	3	3	7	6	10	9	6
MDX051-56	14	7	6	7	2	3	6	7	2	3	13	7	3	2	7	13	2	2	3	3	2	2	7	11	2	2	5	3	3	2	4	5	6	21	3	4	3	5	2	3	4	5	2	3	5	6	8	9	4
MDX051-57	12	7	12	7	5	3	8	7	5	3	9	7	2	2	6	13	4	2	4	3	2	2	9	11	2	2	5	3	3	2	4	5	6	21	3	4	4	2	2	2	5	2	3	2	7	25	10	34	6
MDX051-58	12	7	12	7	5	3	8	7	5	3	9	7	2	2	6	13	4	2	4	3	2	2	9	11	2	2	5	3	3	2	4	5	6	21	3	4	4	2	2	2	4	2	2	2	5	25	8	34	4
MDX051-59	12	15	12	14	5	3	8	12	5	3	9	7	2	2	6	4	4	2	4	2	2	2	9	10	2	3	5	2	3	2	4	6	6	7	3	4	4	5	2	3	5	5	3	3	7	6	10	9	6
MDX051-6	12	6	12	6	5	2	8	6	5	2	9	6	2	2	6	5	4	3	4	4	2	3	9	6	2	3	5	4	3	2	4	6	6	6	3	3	4	4	2	2	4	5	2	3	5	5	8	8	4
MDX051-61	14	7	6	7	2	3	6	7	2	3	13	7	3	2	7	13	2	2	3	3	2	2	7	11	2	2	5	3	3	2	4	5	6	21	3	4	3	2	2	2	4	2	2	2	5	25	8	34	4
MDX051-62	14	13	6	13	2	5	6	9	2	3	13	12	3	2	7	4	2	2	3	3	2	2	7	7	2	2	5	5	3	3	4	4	6	6	3	3	3	4	2	2	4	4	2	3	5	8	8	11	4
MDX051-63	14	7	6	7	2	3	6	7	2	3	13	7	3	2	7	4	2	2	3	2	2	2	7	10	2	3	5	2	3	2	4	6	6	7	3	4	3	5	2	3	4	5	2	2	5	25	8	34	4
MDX051-64	12	7	12	7	5	3	8	7	5	3	9	7	2	2	6	13	4	2	4	3	2	2	9	11	2	2	5	3	3	3	4	4	6	7	3	4	4	5	2	3	5	7	3	2	7	2	10	12	6
MDX051-65	14	6	6	6	2	2	6	6	2	2	13	6	3	2	7	31	2	3	3	2	2	3	7	6	2	3	5	4	3	2	4	5	6	7	3	4	3	5	2	3	4	7	2	2	5	2	8	12	4
MDX051-66	12	14	12	6	5	2	8	6	5	2	9	9	2	2	6	6	4	4	4	4	2	2	9	9	2	2	5	5	3	3	4	4	6	6	3	3	4	4	2	2	5	5	3	3	7	7	10	10	6
MDX051-69	12	7	12	7	5	3	8	7	5	3	9	7	2	2	6	13	4	2	4	3	2	2	9	11	2	2	5	3	3	2	4	5	6	21	3	4	4	2	2	2	5	2	3	2	7	25	8	34	4
MDX051-7	14	15	6	14	2	3	6	12	2	3	13	13	3	2	7	29	2	3	3	2	2	2	7	5	2	3	5	2	3	2	4	2	6	8	3	2	3	3	2	2	5	5	3	3	7	6	10	9	6
MDX051-70	14	8	6	15	2	3	6	9	2	8	13	2	3	3	7	30	2	3	3	4	2	3	7	6	2	3	5	4	3	2	4	5	6	22	3	4	3	5	2	3	4	7	2	2	5	2	8	22	4
MDX051-8	14	7	6	7	2	3	6	7	2	3	13	7	3	2	7	13	2	2	3	3	2	2	7	11	2	2	5	3	3	2	4	5	6	21	3	4	3	2	2	2	4	2	2	2	5	25	8	34	4
MDX051-9	12	7	12	7	5	3	8	7	5	3	9	7	2	2	6	13	4	2	4	3	2	2	9	11	2	2	5	3	3	3	4	4	6	7	3	4	4	5	2	3	5	7	3	2	7	2	10	12	6
MDX054-1	6	14	6	6	2	2	6	6	2	2	6	13	2	3	5	7	3	2	4	3	3	2	6	7	3	2	4	5	2	3	6	4	6	6	3	3	4	3	2	2	4	4	2	2	5	5	8	8	4
MDX054-10	6	15	6	14	2	3	6	12	2	3	6	7	2	2	5	4	3	2	4	2	3	2	6	10	3	3	4	2	2	3	6	4	6	6	3	3	4	3	2	2	4	4	2	2	5	5	8	8	4
MDX054-11	8	15	8	14	5	3	8	12	5	3	8	7	2	2	4	4	2	2	3	2	2	2	7	10	2	3	5	2	3	2	6	6	7	7	2	4	3	5	2	3	6	5	3	3	7	6	10	9	6
MDX054-12	6	14	6	6	2	2	6	6	2	2	6	13	2	3	5	7	3	2	4	3	3	2	6	7	3	2	4	5	2	3	6	4	6	6	3	3	4	3	2	2	4	4	2	2	5	5	8	8	4
MDX054-13	8	40	8	31	5	4	8	36	5	15	8	21	2	2	4	32	2	2	3	3	2	2	7	7	2	2	5	5	3	3	6	4	7	6	2	3	-	-	2	2	6	5	3	3	7	6	10	9	6
MDX054-14	6	15	6	14	2	3	6	12	2	3	6	7	2	2	5	4	3	2	4	2	3	2	6	10	3	3	4	2	2	2	6	6	6	7	3	4	4	5	2	3	4	5	2	3	5	6	8	9	4
MDX054-16	6	14	6	6	2	2	6	6	2	2	6	-	2	2	5	4	3	2	4	2	3	2	6	10	3	3	4	2	2	2	6	6	6	7	3	4	4	5	2	3	4	5	2	3	5	6	8	9	4
MDX054-17	6	15	6	14	2	3	6	12	2	3	6	7	2	2	5	4	3	2	4	2	3	2	6	10	3	3	4	2	2	2	6	6	6	7	3	4	4	5	2	3	4	5	2	3	5	6	8	9	4
MDX054-18	6	14	6	6	2	2	6	6	2	2	6	13	2	3	5	7	3	2	4	3	3	2	6	7	3	2	4	5	2	3	6	4	6	6	3	3	4	3	2	2	4	4	2	2	5	5	8	8	4
MDX054-19	6	14	6	6	2	2	6	6	2	2	6	13	2	3	5	7	3	2	4	3	3	2	6	7	3	2	4	5	2	3	6	4	6	6	3	3	4	3	2	2	4	4	2	2	5	5	8	8	4
MDX054-2	8	15	8	14	5	3	8	12	5	3	8	7	2	2	4	4	2	2	3	2	2	2	7	10	2	3	5	2	3	2	6	6	7	7	2	4	3	5	2	3	6	5	3	3	7	6	10	9	6
MDX054-20	6	15	6	14	2	3	6	12	2	3	6	7	2	2	5	4	3	2	4	2	3	2	6	10	3	3	4	2	2	2	6	6	6	7	3	4	4	5	2	3	4	5	2	3	5	6	8	9	4
MDX054-21	8	14	8	6	5	2	8	6	5	2	8	13	2	3	4	7	2	2	3	3	2	2	7	7	2	2	5	5	3	3	6	4	7	6	2	3	3	3	2	2	6	4	3	2	7	5	10	8	6
MDX054-22	8	15	8	14	5	3	8	12	5	3	8	7	2	2	4	4	2	2	3	2	2	2	-	10	3	3	4	2	2	2	6	6	6	7	3	4	4	5	2	3	4	5	2	3	5	6	8	9	4
MDX054-24	8	15	8	14	5	3	8	12	5	3	8	7	2	2	4	4	2	2	3	2	2	2	7	10	2	3	5	2	3	2	6	6	7	7	2	4	3	5	2	3	6	5	3	3	7	6	10	9	6
MDX054-25	6	7	6	15	2	3	6	9	2	8	6	12	2	2	5	4	3	2	4	3	3	2	6	7	3	2	4	5	2	3	6	4	6	6	3	3	4	3	2	2	4	5	2	3	5	6	8	9	4
MDX054-26	6	15	6	14	2	3	6	12	2	3	6	7	2	2	-	4	2	2	3	2	2	2	7	10	2	3	5	2	3	2	6	6	7	7	2	4	3	5	2	3	6	5	3	3	7	6	10	9	6
MDX054-28	8	15	8	14	5	3	8	-	5	2	8	13	2	3	4	7	2	2	3	3	2	2	7	7	2	2	5	5	3	3	6	4	7	6	2	3	3	3	2	2	6	4	3	2	7	5	10	8	6
MDX054-29	6	14	6	6	2	2	6	6	2	2	6	13	2	3	5	7	3	2	4	3	3	2	6	7	3	2	4	5	2	3	6	4	6	6	3	3	4	3	2	2	4	4	2	2	5	5	8	8	4
MDX054-3	8	15	8	14	5	3	8	12	5	3	8	7	2	2	4	4	2	2	3	2	2	2	7	10	3	3	4	2	2	2	6	6	6	7	3	4	4	5	2	3	4	5	2	3	5	6	8	-	4
MDX054-30	6	15	6	14	2	3	6	12	2	3	6	7	2	2	5	4	3	2	4	2	3	2	6	10	3	3	4	2	2	2	6	6	6	7	3	4	4	5	2	3	4	5	2	3	5	6	10	9	6
MDX054-31	8	14	8	6	5	2	8	6	5	2	8	13	2	3	4	7	2	2	3	3	2	2	7	7	2	2	5	5	3	3	6	4	7	6	2	3	3	5	2	3	6	5	3	3	7	6	10	9	6
MDX054-32	8	8	8	8	5	5	8	8	5	5	8	9	2	2	4	4	2	2	3	3	2	2	7	7	2	2	5	5	3	3	6	4	7	6	2	3	3	3	2	2	6	5	3	3	7	6	10	9	6
MDX054-33	6	15	6	14	2	3	6	12	2	3	6	7	2	2	5	4	3	2	4	2	3	2	6	10	3	3	4	2	2	2	6	6	6	7	3	4	4	5	2	3	4	5	2	3	5	6	8	9	4
MDX054-34	8	15	8	14	5	3	8	12	5	3	8	7	2	2	4	4	2	2	3	2	2	2	7	10	2	3	5	2	3	2	6	6	7	7	2	4	3	5	2	3	6	5	3	3	7	6	10	9	6
MDX054-35	6	15	6	14	2	3	6	12	2	3	6	7	2	2	5	4	3	2	4	2	3	2	6	10	-	-	4	2	2	2	6	6	6	7	3	4	4	5	2	3	4	5	2	3	5	6	8	9	4
MDX054-36	6	14	6	6	2	2	6	6	2	2	6	13	2	3	5	7	3	2	4	3	3	2	6	7	3	2	4	5	2	3	6	4	6	6	3	3	4	3	2	2	4	4	2	2	5	5	8	8	4
MDX054-37	6	15	6	14	2	3	6	12	2	3	6	7	2	2	5	4	3	2	4	2	3	2	6	10	3	3	4	2	2	2	6	6	6	7	3	4	4	5	2	3	-	5	3	3	7	6	10	9	6
MDX054-39	8	14	8	6	5	2	8	6	5	2	8	13	2	3	4	7	2	2	3	3	2	2	7	7	2	2	5	5	3	3	6	4	7	6	2	3	3	3	2	2	6	4	3	2	7	5	10	8	6
MDX054-4	8	14	8	6	5	2	8	6	5	2	8	13	2	3	4	7	2	2	3	3	2	2	7	7	2	2	5	5	3	3	6	4	7	6	2	3	3	3	2	2	6	4	3	2	7	5	10	8	6
MDX054-41	6	15	6	14	2	3	6	12	2	3	6	7	2	2	5	4	3	2	4	2	3	2	6	10	3	3	-	2	3	2	6	6	7	7	2	4	3	5	2	3	6	5	3	3	7	6	10	9	6
MDX054-42	6	14	6	6	2	2	6	6	2	2	6	13	2	3	5	7	3	2	4	3	3	2	6	7	3	2	4	5	2	3	6	4	6	6	3	3	4	3	2	2	4	4	2	2	5	5	8	8	4
MDX054-44	8	15	8	14	5	3	8	12	5	3	8	7	2	2	4	4	2	2	3	2	2	2	7	10	2	3	5	2	3	3	6	4	7	6	2	3	3	3	2	2	6	4	3	2	7	5	10	8	6
MDX054-45	8	14	8	6	5	2	8	6	5	2	8	13	2	3	4	7	2	2	3	3	2	2	7	7	2	2	5	5	3	3	6	4	7	6	2	3	3	3	2	2	6	4	3	2	7	5	10	8	6
MDX054-46	8	14	8	6	5	2	8	6	5	2	8	13	2	3	4	7	2	2	3	3	2	2	7	7	2	2	5	5	3	3	6	4	7	6	2	3	3	3	2	2	6	4	3	2	7	5	10	8	6
MDX054-47	6	15	6	14	2	3	6	12	2	3	6	7	2	2	5	4	3	2	4	2	3	2	6	10	3	3	4	2	2	2	6	6	6	7	3	4	4	5	2	3	4	5	2	2	5	5	8	8	4
MDX054-48	8	14	8	6	5	2	8	6	5	2	8	13	2	3	4	7	2	2	3	3	2	2	7	7	2	2	5	5	3	3	6	4	7	6	2	3	3	3	2	2	6	4	3	2	7	5	10	8	6
MDX054-49	8	14	8	6	5	2	8	6	5	2	8	13	2	3	4	7	2	2	3	3	2	2	7	7	2	2	5	5	3	3	6	4	6	6	3	3	4	3	2	2	4	4	2	2	5	6	8	9	4
MDX054-50	8	15	8	14	5	3	8	12	5	3	8	7	2	2	4	4	2	2	4	2	3	2	6	10	-	-	4	2	2	2	6	6	6	7	3	4	4	5	2	3	4	5	2	3	5	6	8	9	4
MDX054-51	6	14	6	6	2	2	6	6	2	2	6	13	2	3	5	7	3	2	4	3	3	2	6	7	3	2	4	5	2	3	6	4	6	6	3	3	4	3	2	2	4	5	2	3	5	6	8	9	4
MDX054-52	8	14	8	6	5	2	8	6	5	2	8	13	2	2	4	4	2	2	3	2	2	2	7	10	2	3	5	2	3	2	6	6	7	7	2	4	3	5	2	3	6	5	3	3	7	6	10	9	6
MDX054-53	6	15	6	14	2	3	6	12	2	3	6	7	2	2	5	4	3	2	4	2	3	2	6	10	3	3	4	2	2	2	6	6	6	7	3	4	4	5	2	3	4	5	2	3	5	6	8	9	4
MDX054-54	8	15	8	14	5	3	8	12	5	3	8	7	2	2	4	4	2	2	3	2	2	2	7	10	2	3	5	2	3	2	6	6	7	7	2	4	3	5	2	3	6	5	3	3	7	6	10	9	6
MDX054-55	6	15	6	14	2	3	6	12	2	3	6	7	2	2	5	4	3	2	4	2	3	2	6	10	3	3	4	2	2	2	6	6	6	7	3	4	4	5	2	3	4	5	2	3	5	6	8	9	4
MDX054-56	8	7	8	15	5	3	8	9	5	8	8	12	2	2	4	4	2	2	3	3	2	2	7	7	2	2	5	5	3	3	6	4	7	6	2	3	3	4	2	2	6	4	3	3	7	8	10	20	6
MDX054-57	8	14	8	6	5	2	8	6	5	2	8	13	2	3	4	7	2	2	3	3	2	2	7	7	2	2	5	5	3	3	6	4	7	6	2	3	3	3	2	2	6	4	3	2	7	5	10	8	6
MDX054-58	8	14	8	6	5	2	8	6	5	2	8	13	2	3	4	7	2	2	3	3	2	2	7	7	2	2	5	5	3	3	6	4	7	6	2	3	3	5	2	3	6	5	3	3	7	6	10	9	6
MDX054-59	8	6	8	6	5	2	8	6	5	2	8	2	2	3	4	20	2	2	3	3	2	2	7	11	2	2	5	3	3	3	6	4	7	7	2	4	3	5	2	3	6	7	3	2	7	2	10	12	6
MDX054-6	8	14	8	6	5	2	8	6	5	2	8	13	2	3	4	7	2	2	3	3	2	2	7	7	2	2	5	5	3	3	6	4	7	6	2	3	3	3	2	2	6	4	3	2	7	5	10	8	4
MDX054-61	6	15	6	14	2	3	6	12	2	3	6	7	2	2	5	4	3	2	4	2	3	2	6	10	3	3	4	2	2	2	6	6	6	7	3	4	4	5	2	3	4	5	2	3	5	6	8	-	4
MDX054-62	6	7	6	15	2	3	6	9	2	8	6	12	2	2	5	4	3	2	4	3	3	2	6	7	3	2	4	5	2	3	6	4	6	6	3	3	4	3	2	2	4	5	2	3	5	6	8	9	4
MDX054-63	8	14	8	6	5	2	8	6	5	2	8	13	2	3	4	7	2	2	3	3	2	2	7	7	2	2	5	5	3	3	6	4	7	6	2	3	3	3	2	2	6	4	3	2	7	5	10	8	6
MDX054-64	6	15	6	14	2	3	6	12	2	3	6	7	2	2	5	4	3	2	4	2	3	2	6	10	3	3	4	2	2	2	6	6	6	7	3	4	4	5	2	3	4	5	2	3	5	6	8	9	4
MDX054-65	8	20	8	20	5	5	8	20	5	9	8	7	2	2	5	2	3	5	4	3	3	2	6	17	3	2	4	3	2	3	6	2	6	8	3	2	4	3	2	2	4	14	2	3	5	28	8	9	4
MDX054-66	8	15	8	14	5	3	8	12	5	3	8	7	2	2	4	4	2	2	3	2	2	2	7	10	2	3	5	2	3	2	6	6	7	7	2	4	3	5	2	3	6	5	3	2	7	5	10	8	6
MDX054-67	8	14	8	6	5	2	8	6	5	2	8	13	2	3	4	7	2	2	3	3	2	2	7	7	2	2	5	5	3	3	6	4	7	6	2	3	3	3	2	2	6	4	3	2	7	5	10	-	6
MDX054-68	8	15	8	14	5	3	8	12	5	3	8	7	2	2	4	4	2	2	3	2	2	2	7	10	2	3	5	2	3	2	6	6	7	7	2	4	3	5	2	3	6	5	3	3	7	6	10	9	6
MDX054-7	8	15	8	14	5	3	8	12	5	3	8	7	2	2	4	4	2	2	3	2	2	2	7	10	2	3	5	2	3	2	6	6	7	7	2	4	3	5	2	3	4	5	2	3	5	6	8	9	4
MDX054-70	6	8	6	8	2	5	6	8	2	5	6	9	2	2	5	4	3	2	4	3	3	2	6	7	3	2	4	5	2	3	6	4	6	6	3	3	4	3	2	2	4	5	2	3	5	6	8	9	4
MDX054-8	8	15	8	14	5	3	8	12	5	3	8	7	2	2	4	4	2	2	3	2	2	2	7	10	2	3	5	2	3	2	6	6	7	7	2	4	3	5	2	3	6	5	3	3	7	6	10	9	6
MDX054-9	6	14	6	6	2	2	6	6	2	2	6	13	2	3	5	7	3	2	4	3	3	2	6	7	3	3	4	2	2	2	6	6	6	7	3	4	4	5	2	3	4	5	2	3	5	6	8	9	4
MDX060-1	14	12	6	12	2	5	6	8	2	5	13	9	3	2	7	6	2	4	3	4	2	2	7	9	2	2	5	5	3	3	4	4	6	6	3	3	4	4	2	2	4	5	3	3	5	7	8	9	4
MDX060-10	7	6	7	6	3	2	7	6	3	2	7	6	2	2	13	10	2	2	3	3	2	2	7	7	2	2	5	5	3	3	4	4	6	8	3	3	4	4	2	3	4	4	3	2	8	6	11	9	7
MDX060-11	7	6	7	6	3	2	7	6	3	2	7	6	2	2	13	10	2	2	3	3	2	2	7	7	2	2	5	5	3	3	4	4	6	8	3	3	4	4	2	3	4	4	3	2	8	6	11	9	7
MDX060-12	14	6	6	6	2	2	6	6	2	2	13	6	3	2	7	10	2	2	3	3	2	2	7	7	2	2	5	5	3	3	4	4	6	8	3	3	3	4	2	3	4	4	3	2	8	6	11	9	7
MDX060-13	7	6	7	6	3	2	7	6	3	2	-	6	3	2	7	10	2	2	3	3	2	2	7	7	2	2	5	5	3	3	4	4	6	8	3	3	3	4	2	3	4	4	2	2	5	6	8	9	4
MDX060-14	14	6	6	6	2	2	6	6	2	2	13	6	3	2	7	10	2	2	3	3	2	2	7	7	2	2	5	5	3	3	4	4	6	8	3	3	3	4	2	3	4	4	2	2	5	6	8	9	4
MDX060-15	7	6	7	6	3	2	7	6	3	2	7	6	2	2	13	10	2	2	3	3	2	2	7	7	2	2	5	5	3	3	4	4	6	8	3	3	4	4	2	3	4	4	3	2	8	6	11	9	7
MDX060-16	7	6	7	6	3	2	7	6	3	2	7	6	2	2	13	10	2	2	3	3	2	2	7	7	2	2	5	5	3	3	4	4	6	8	3	3	4	4	2	3	4	4	3	2	8	6	11	9	7
MDX060-17	7	12	7	12	3	5	7	8	3	5	7	9	2	2	13	6	2	4	3	4	2	2	7	9	2	2	5	5	3	3	4	4	6	6	3	3	4	4	2	2	4	5	3	3	8	7	8	10	4
MDX060-18	14	12	6	12	2	5	6	8	2	5	13	9	3	2	7	6	2	4	3	4	2	2	7	9	2	2	5	5	3	3	4	4	6	6	3	3	3	4	2	2	4	5	2	3	5	7	8	10	4
MDX060-19	7	6	7	6	3	2	7	6	3	2	7	6	2	2	13	10	2	2	3	3	2	2	7	7	2	2	5	5	3	3	4	4	6	8	3	3	4	4	2	3	4	4	3	2	8	6	11	9	7
MDX060-2	14	6	6	6	2	2	6	6	2	2	13	6	3	2	7	10	2	2	3	3	2	2	7	7	2	2	5	5	3	3	4	4	6	8	3	3	3	4	2	3	4	4	2	2	5	6	8	9	4
MDX060-20	14	6	6	6	2	2	6	6	2	2	13	6	3	2	7	10	2	2	3	3	2	2	7	7	2	2	5	5	3	3	4	4	6	8	3	3	4	4	2	3	4	4	3	2	8	6	11	9	7
MDX060-23	7	12	7	12	3	5	7	8	3	5	7	9	2	2	13	6	2	4	3	4	2	2	7	9	2	2	5	5	3	3	4	4	6	6	3	3	4	4	2	2	4	5	3	3	8	7	11	10	7
MDX060-24	7	12	7	12	3	5	7	8	3	5	7	9	2	2	13	6	2	4	3	4	2	2	7	9	2	2	5	5	3	3	4	4	6	8	3	3	4	4	2	3	4	4	3	2	8	6	11	9	7
MDX060-25	14	12	6	12	2	5	6	8	2	5	13	9	3	2	7	6	2	4	3	4	2	2	7	9	2	2	5	5	3	3	4	4	6	6	3	3	3	4	2	2	4	5	2	3	5	7	8	9	4
MDX060-26	7	12	7	12	3	5	7	8	3	5	7	9	2	2	13	6	2	4	3	4	2	2	7	9	2	2	5	5	3	3	4	4	6	6	3	3	4	4	2	2	4	5	3	3	8	7	11	10	7
MDX060-27	7	12	7	12	3	5	7	8	3	5	7	9	2	2	13	6	2	4	3	4	2	2	7	9	2	2	5	5	3	3	4	4	6	6	3	3	4	4	2	2	4	5	2	3	5	7	8	10	4
MDX060-28	14	12	6	12	2	5	6	8	2	5	13	9	3	2	7	6	2	4	3	4	2	2	7	9	2	2	5	5	3	3	4	4	6	6	3	3	3	4	2	2	4	5	2	3	5	7	-	10	7
MDX060-29	7	6	7	6	3	2	7	6	3	2	7	6	2	2	13	10	2	2	3	3	2	2	7	7	2	2	5	5	3	3	4	4	6	8	3	3	4	4	2	3	4	4	3	2	8	6	11	9	7
MDX060-3	14	6	6	6	2	2	6	6	2	2	7	6	2	2	13	10	2	4	3	4	2	2	7	9	2	2	5	5	3	3	4	4	6	6	3	3	4	4	2	2	4	5	3	3	8	7	11	10	7
MDX060-31	7	12	7	12	3	5	7	8	3	5	7	9	2	2	13	6	2	4	3	4	2	2	7	7	2	2	5	5	3	3	4	4	6	8	3	3	4	4	2	3	4	4	3	2	8	6	11	9	7
MDX060-33	14	12	6	12	2	5	6	8	2	5	13	9	3	2	7	6	2	4	3	4	2	2	7	9	2	2	5	5	3	3	4	4	6	6	3	3	3	4	2	2	4	5	2	3	5	7	8	10	4
MDX060-34	7	12	7	12	3	5	7	8	3	5	7	9	2	2	13	6	2	4	3	4	2	2	7	9	2	2	5	5	3	3	4	4	6	6	3	3	4	4	2	2	4	5	3	3	8	7	11	10	7
MDX060-35	14	6	6	6	2	2	6	6	2	2	13	6	3	2	7	10	2	2	3	3	2	2	7	7	2	2	5	5	3	3	4	4	6	8	3	3	4	4	2	3	4	4	3	2	8	6	11	9	7
MDX060-36	14	6	6	6	2	2	6	6	2	2	13	6	3	2	7	10	2	2	3	3	2	2	7	7	2	2	5	5	3	3	4	4	6	8	3	3	3	4	2	3	4	4	2	2	5	6	8	9	4
MDX060-37	7	12	7	12	3	5	7	8	3	5	7	9	2	2	13	10	2	2	3	3	2	2	7	7	2	2	5	5	3	3	4	4	6	8	3	3	4	4	2	2	4	5	3	3	8	7	11	10	7
MDX060-38	7	12	7	12	3	5	7	8	3	5	7	9	2	2	13	6	2	4	3	4	2	2	7	9	2	2	5	5	3	3	4	4	6	6	3	3	3	4	2	2	4	5	2	3	5	7	8	10	4
MDX060-39	7	12	15	12	3	5	17	8	8	5	6	6	2	2	4	10	2	2	3	3	2	2	10	7	3	2	2	5	2	3	6	4	7	8	4	3	5	4	3	3	5	4	3	2	6	6	9	9	5
MDX060-4	14	6	6	6	2	2	6	6	2	2	13	6	3	2	7	10	2	2	3	3	2	2	7	7	2	2	5	5	3	3	4	4	6	8	3	3	3	4	2	3	4	4	2	2	5	6	8	9	4
MDX060-40	14	6	6	6	2	2	6	6	2	2	13	6	3	2	7	10	2	2	3	3	2	2	7	7	2	2	5	5	3	3	4	4	6	8	3	3	3	4	2	3	4	4	2	2	5	6	8	9	4
MDX060-41	14	12	6	12	2	5	6	8	2	5	13	9	3	2	7	6	2	4	3	4	2	2	7	9	2	2	5	5	3	3	4	4	6	6	3	3	4	4	2	2	4	5	3	3	8	7	11	10	7
MDX060-42	14	6	6	6	2	2	6	6	2	2	13	6	3	2	7	10	2	2	3	3	2	2	7	7	2	2	5	5	3	3	4	4	6	8	3	3	3	4	2	3	4	4	2	3	5	7	8	10	4
MDX060-43	7	6	7	6	3	2	7	6	3	2	7	6	2	2	13	10	2	2	3	3	2	2	7	9	2	2	5	5	3	3	4	4	6	6	3	3	4	4	2	2	4	5	3	3	8	7	11	10	7
MDX060-44	14	12	6	12	2	5	6	8	2	5	13	9	3	2	7	6	2	4	3	4	2	2	7	9	2	2	5	5	3	3	4	4	6	6	3	3	3	4	2	2	4	4	2	2	5	6	8	9	4
MDX060-45	7	6	7	6	3	2	7	6	3	2	7	6	2	2	13	10	2	2	3	3	2	2	7	7	2	2	5	5	3	3	4	4	6	8	3	3	4	4	2	3	4	4	3	2	8	6	11	9	7
MDX060-46	14	12	6	12	2	5	6	8	2	5	13	9	3	2	7	6	2	4	3	4	2	2	7	9	2	2	5	5	3	3	4	4	6	6	3	3	3	4	2	2	4	5	2	3	5	7	8	10	4
MDX060-47	14	12	6	12	2	5	6	8	2	5	13	9	3	2	7	6	2	4	3	4	2	2	7	9	2	2	5	5	3	3	4	4	6	6	3	3	3	4	2	3	4	4	2	2	5	6	8	9	4
MDX060-48	14	12	6	12	2	5	6	8	2	5	13	9	3	2	7	6	2	4	3	4	2	2	7	9	2	2	5	5	3	3	4	4	6	6	3	3	3	4	2	2	4	5	3	3	8	7	11	10	7
MDX060-49	7	6	7	6	3	2	7	6	3	2	7	6	2	2	13	10	2	2	3	3	2	2	7	7	2	2	5	5	3	3	4	4	6	8	3	3	4	4	2	3	4	4	3	2	8	6	11	9	7
MDX060-5	7	6	7	6	3	2	7	6	3	2	7	6	2	2	13	10	2	2	3	3	2	2	7	7	2	2	5	5	3	3	4	4	6	8	3	3	3	4	2	2	4	5	2	3	5	7	8	10	4
MDX060-50	14	6	6	6	2	2	6	6	2	2	13	6	3	2	7	10	2	2	3	3	2	2	7	7	2	2	5	5	3	3	4	4	6	6	3	3	3	4	2	2	4	5	2	3	5	7	8	10	4
MDX060-51	7	12	7	12	3	5	7	8	3	5	7	9	2	2	13	6	2	4	3	4	2	2	7	9	2	2	5	5	3	3	4	4	6	6	3	3	4	4	2	2	4	5	3	3	8	7	11	10	7
MDX060-52	14	12	6	12	2	5	6	8	2	5	13	9	3	2	7	6	2	2	3	3	2	2	7	7	2	2	5	5	3	3	4	4	6	8	3	3	3	4	2	3	4	4	2	2	5	6	8	9	4
MDX060-54	14	12	6	12	2	5	6	8	2	5	13	9	3	2	7	6	2	4	3	4	2	2	7	9	2	2	5	5	3	3	4	4	6	6	3	3	3	4	2	2	4	5	2	3	5	7	8	10	4
MDX060-55	8	12	15	12	3	5	9	8	8	5	2	9	3	2	2	6	4	4	4	4	2	2	8	9	2	2	3	5	3	3	4	4	8	6	2	3	3	4	2	2	4	5	3	3	23	7	9	10	5
MDX060-56	14	6	6	6	2	2	6	6	2	2	13	6	3	2	7	10	2	2	3	3	2	2	7	7	2	2	5	5	3	3	4	4	6	8	3	3	3	4	2	3	4	4	3	2	8	6	11	9	7
MDX060-57	14	12	6	12	2	5	6	8	2	5	13	9	3	2	-	6	2	4	3	4	2	2	7	9	2	2	5	5	3	3	4	4	6	6	3	3	4	4	2	2	4	5	3	3	8	7	11	9	7
MDX060-58	7	12	7	12	3	5	7	8	3	5	7	9	2	2	13	6	2	4	3	3	2	2	7	7	2	2	5	5	3	3	4	4	6	8	3	3	4	4	2	3	4	4	3	2	8	6	11	9	7
MDX060-59	14	12	6	12	2	5	6	8	2	5	13	9	3	2	7	6	2	4	3	4	2	2	7	9	2	2	5	5	3	3	4	4	6	6	3	3	3	4	2	2	4	5	2	3	5	7	8	10	4
MDX060-6	7	12	7	12	3	5	7	8	3	5	7	9	2	2	13	6	2	4	3	4	2	2	7	9	2	2	5	5	3	3	4	4	6	8	3	3	4	4	2	3	4	4	3	2	8	6	8	9	4
MDX060-60	7	6	7	6	3	2	7	6	3	2	7	6	2	2	13	10	2	2	3	3	2	2	7	7	2	2	5	5	3	3	4	4	6	8	3	3	4	4	2	3	4	4	3	2	8	6	11	9	7
MDX060-61	7	12	7	12	3	5	7	8	3	5	7	9	2	2	13	6	2	4	3	4	2	2	7	9	2	2	5	5	3	3	4	4	6	6	3	3	4	4	2	2	4	5	3	3	8	7	11	10	7
MDX060-62	6	6	6	6	2	2	6	6	2	2	6	6	2	2	35	10	3	2	4	3	3	2	6	7	3	2	4	5	2	3	6	4	6	8	3	3	4	4	2	3	4	4	2	2	5	6	8	9	4
MDX060-63	14	6	6	6	2	2	6	6	2	2	13	6	3	2	7	10	2	2	3	3	2	2	7	7	2	2	5	5	3	3	4	4	6	8	3	3	3	4	2	3	4	4	2	2	5	6	8	9	4
MDX060-64	7	6	7	6	3	2	7	6	3	2	7	6	2	2	13	10	2	2	3	3	2	2	7	7	2	2	5	5	3	3	4	4	6	8	3	3	4	4	2	3	4	5	2	3	5	7	8	10	4
MDX060-65	7	12	7	12	3	5	7	8	3	5	7	9	2	2	13	10	2	2	3	3	2	2	7	7	2	2	5	5	3	3	4	4	6	8	3	3	4	4	2	3	4	4	3	2	8	6	11	9	7
MDX060-66	7	12	7	12	3	5	7	8	3	5	7	9	2	2	13	6	2	4	3	4	2	2	7	9	2	2	5	5	3	3	4	4	6	6	3	3	4	4	2	2	4	5	3	3	8	7	11	10	7
MDX060-67	14	6	6	6	2	2	6	6	2	2	13	6	3	2	7	10	2	2	3	3	2	2	7	7	2	2	5	5	3	3	4	4	6	8	3	3	3	4	2	3	4	4	2	2	5	6	8	9	4
MDX060-68	14	12	6	12	2	5	6	8	2	5	13	9	3	2	7	6	2	4	3	4	2	2	7	9	2	2	5	5	3	3	4	4	6	6	3	3	3	4	2	2	4	5	2	3	5	7	8	10	4
MDX060-69	7	12	7	12	3	5	7	8	3	5	7	9	2	2	13	6	2	4	3	4	2	2	11	9	2	2	3	5	2	3	5	4	21	6	4	3	2	4	2	2	5	5	3	3	6	7	9	10	5
MDX060-70	14	6	6	6	2	2	6	6	2	2	13	6	3	2	7	10	2	2	3	3	2	2	7	7	2	2	5	5	3	3	4	4	6	8	3	3	3	4	2	3	4	4	2	2	5	6	8	9	4
MDX060-8	14	6	6	6	2	2	6	6	2	2	13	6	3	2	7	10	2	2	3	3	2	2	7	7	2	2	5	5	3	3	4	4	6	8	3	3	3	4	2	3	4	4	2	2	5	6	8	9	4
MDX060-9	14	6	6	6	2	2	6	6	2	2	13	6	3	2	7	10	2	2	3	3	2	2	7	7	2	2	5	5	3	3	4	4	6	8	3	3	3	4	2	3	4	4	2	2	5	7	8	10	4
MDX061-1	14	7	6	7	2	3	6	7	2	3	13	7	3	2	7	13	2	2	3	3	2	2	7	11	2	2	5	3	3	2	4	5	6	21	3	4	3	2	2	2	7	5	2	3	2	6	12	8	4
MDX061-10	13	14	13	6	5	2	9	6	3	2	12	13	2	3	5	7	3	2	4	3	3	2	6	7	3	2	4	5	2	3	6	4	6	6	2	3	4	4	2	2	4	5	3	3	8	7	11	10	7
MDX061-11	43	44	33	34	5	3	14	39	3	5	9	7	2	2	29	4	4	2	5	2	2	2	9	7	2	2	5	5	3	3	4	4	6	6	3	3	4	4	2	2	4	5	3	3	30	31	11	10	26
MDX061-12	13	15	13	14	5	3	9	12	3	3	12	12	2	2	5	5	3	3	4	4	3	3	6	6	3	3	4	4	2	2	6	6	6	6	2	3	4	4	2	2	4	4	3	2	8	5	11	8	7
MDX061-13	13	14	13	6	5	2	9	6	3	2	12	13	2	3	5	7	3	2	4	3	3	2	6	7	3	2	4	5	2	3	6	4	6	6	2	3	4	3	2	2	4	4	3	2	8	5	11	8	7
MDX061-14	13	14	13	6	5	2	9	6	3	2	12	13	2	3	5	7	3	2	4	3	3	2	6	7	3	2	4	5	2	3	6	4	6	6	2	3	4	3	2	2	4	4	3	2	8	5	11	8	7
MDX061-15	14	12	6	12	2	5	6	8	2	5	12	9	2	2	5	6	3	4	4	4	3	2	6	9	3	2	4	5	2	3	6	4	6	6	2	3	4	4	2	2	4	5	3	3	8	7	11	10	7
MDX061-16	13	12	13	12	5	5	9	8	3	5	12	9	2	2	5	6	3	4	4	4	3	2	6	9	3	2	4	5	2	3	6	4	6	6	2	3	4	4	2	2	4	5	3	3	8	7	11	10	7
MDX061-17	13	14	13	6	5	2	9	6	3	2	12	13	2	3	5	-	3	4	4	4	3	2	6	9	3	2	4	5	2	3	6	4	6	6	2	3	4	4	2	2	4	5	3	3	8	7	11	10	7
MDX061-18	13	12	13	12	5	5	9	8	3	5	12	9	2	2	5	6	3	4	4	4	3	2	6	9	3	2	4	5	2	3	6	4	6	6	2	3	4	4	2	2	4	5	3	3	8	5	11	8	7
MDX061-19	13	12	13	12	5	5	9	8	3	5	12	9	2	2	5	6	3	4	4	4	3	2	6	9	3	2	4	5	2	3	6	4	6	6	2	3	4	4	2	2	4	5	3	3	8	7	11	10	7
MDX061-2	13	13	13	13	5	5	9	9	3	3	12	12	2	2	5	5	3	3	4	4	3	3	6	6	3	3	4	4	2	2	6	6	6	6	2	3	4	4	2	2	4	4	3	3	8	2	11	22	7
MDX061-20	13	14	13	6	5	2	9	6	3	2	12	13	2	3	5	-	3	4	4	4	3	2	6	9	3	2	4	5	2	3	6	4	6	6	2	3	4	4	2	2	4	5	3	3	8	7	11	10	7
MDX061-21	13	14	13	6	5	2	9	6	3	2	12	13	2	3	5	7	3	2	4	3	3	2	6	7	3	2	4	5	2	3	6	4	6	6	2	3	4	3	2	2	4	4	3	2	8	5	11	-	7
MDX061-22	14	14	6	6	2	2	6	6	2	2	13	13	3	3	7	7	2	2	4	3	3	2	6	7	3	2	4	5	2	3	6	4	6	6	2	3	4	3	2	2	4	4	3	2	8	5	11	8	7
MDX061-23	13	14	13	6	5	2	9	6	3	2	12	13	2	3	5	7	3	2	4	3	3	2	6	7	3	2	4	5	2	3	6	4	6	6	2	3	4	3	2	2	4	4	3	2	8	5	11	8	7
MDX061-24	14	12	6	12	2	5	6	8	2	5	13	9	3	2	7	6	2	4	3	4	2	2	7	9	2	2	5	5	3	3	4	4	6	6	3	3	3	4	2	2	7	5	2	3	2	7	12	10	4
MDX061-25	13	14	13	6	5	2	9	6	3	2	12	13	2	3	5	7	3	2	4	3	3	2	6	7	3	2	4	5	2	3	6	4	6	6	2	3	4	4	2	2	4	5	3	3	8	7	11	10	7
MDX061-26	13	14	13	6	5	2	9	6	3	2	12	13	2	3	5	7	3	2	4	3	3	2	6	7	3	2	4	5	2	3	6	4	6	6	2	3	4	3	2	2	4	4	3	2	8	5	11	8	7
MDX061-27	14	6	6	6	2	2	6	6	2	2	13	2	3	3	7	17	2	3	3	2	2	2	7	5	2	3	5	3	3	3	4	4	6	8	3	3	3	4	2	3	7	4	2	2	2	5	12	20	4
MDX061-28	13	14	13	6	5	2	9	6	3	2	12	13	2	3	5	7	3	2	4	3	3	2	6	7	3	2	4	5	2	3	6	4	6	6	2	3	4	3	2	2	4	4	3	2	8	5	11	8	7
MDX061-29	14	12	6	12	2	5	6	8	2	5	12	9	2	2	5	6	3	4	4	4	3	2	6	9	3	2	4	5	2	3	6	4	6	6	2	3	4	4	2	2	4	5	3	3	8	7	11	10	7
MDX061-3	13	14	13	6	5	2	9	6	3	2	12	13	2	3	5	7	3	2	4	3	3	2	6	7	3	2	4	5	2	3	6	4	6	6	2	3	4	3	2	2	7	4	2	2	2	5	12	8	4
MDX061-30	14	14	6	6	2	2	6	6	2	2	13	13	3	3	7	7	2	2	3	3	2	2	7	7	2	2	5	5	3	3	4	4	6	6	3	3	3	3	2	2	7	4	2	2	2	5	12	8	4
MDX061-32	14	12	6	12	2	5	6	8	2	5	13	9	3	2	7	6	2	4	3	4	2	2	7	9	2	2	5	5	3	3	4	4	6	6	3	3	3	4	2	2	7	5	2	3	2	7	12	10	4
MDX061-33	13	12	13	12	5	5	9	8	3	5	12	9	2	2	5	6	3	4	4	4	3	2	6	9	3	2	4	5	2	3	6	4	6	6	2	3	4	4	2	2	7	5	2	3	2	7	12	10	4
MDX061-34	14	14	6	6	2	2	6	6	2	2	13	13	3	3	7	7	2	2	3	3	2	2	7	7	2	2	5	5	3	3	4	4	6	6	3	3	3	3	2	2	7	4	2	2	2	5	12	8	4
MDX061-35	13	12	13	12	5	5	9	8	3	5	12	9	2	2	5	6	3	4	4	4	3	2	6	9	3	2	4	5	2	3	6	4	6	6	2	3	4	4	2	2	4	5	3	3	8	7	11	10	7
MDX061-37	14	12	6	12	2	5	6	8	2	5	13	9	3	2	7	6	2	4	3	4	2	2	7	9	2	2	5	5	3	3	4	4	6	6	3	3	3	4	2	2	7	5	2	3	2	7	12	10	4
MDX061-38	14	6	6	6	2	2	6	6	2	2	13	6	3	2	7	4	2	2	3	3	2	2	7	7	2	2	5	5	3	3	4	4	6	6	3	3	3	4	2	2	7	5	2	3	2	6	-	46	7
MDX061-39	13	12	13	12	5	5	9	8	3	5	12	9	2	2	5	6	3	4	4	4	3	2	6	9	3	2	4	5	2	3	6	4	6	6	2	3	4	4	2	2	4	5	3	3	8	7	11	10	7
MDX061-4	14	12	6	12	2	5	6	8	2	5	13	9	3	2	7	6	2	4	3	4	2	2	7	9	2	2	5	5	3	3	4	4	6	6	3	3	3	4	2	2	7	5	2	3	2	7	12	10	4
MDX061-40	13	12	13	12	5	5	9	8	3	5	12	9	2	2	5	6	3	4	4	4	3	2	6	9	3	2	4	5	2	3	6	4	6	6	2	3	4	4	2	2	4	5	3	3	8	7	11	10	7
MDX061-41	14	12	6	12	2	5	6	8	2	5	13	9	3	2	7	6	2	4	3	4	2	2	7	9	2	2	5	5	3	3	4	4	6	6	3	3	3	3	2	2	7	4	2	2	2	5	12	8	4
MDX061-42	14	12	6	12	2	5	6	8	2	5	13	9	3	2	7	6	2	4	3	4	2	2	7	9	2	2	5	5	3	3	4	4	6	6	2	3	4	4	2	2	4	5	3	3	8	7	11	10	7
MDX061-43	13	14	13	6	5	2	9	6	3	2	12	13	2	3	5	7	3	2	4	3	3	2	6	7	3	2	4	5	2	3	6	4	6	6	3	3	3	3	2	2	7	4	2	2	2	5	12	8	4
MDX061-44	13	14	13	6	5	2	9	6	3	2	12	9	3	2	7	6	2	4	3	4	2	2	7	9	2	2	5	5	3	3	4	4	6	6	3	3	3	4	2	2	7	5	2	3	2	7	12	10	4
MDX061-45	13	7	13	7	5	3	9	7	3	3	12	13	2	3	-	40	2	3	3	4	2	3	7	6	2	3	5	4	3	2	4	6	6	6	3	2	3	3	2	2	7	4	2	2	2	5	12	8	4
MDX061-46	13	12	13	12	5	5	9	8	3	5	12	9	2	2	5	6	3	4	4	4	3	2	6	9	3	2	4	5	2	3	6	4	6	6	2	3	4	4	2	2	4	5	3	3	8	7	11	10	7
MDX061-47	14	12	6	12	2	5	6	8	2	5	13	9	3	2	7	6	2	4	3	4	2	2	7	7	2	2	5	5	3	3	4	4	6	6	3	3	3	3	2	2	7	4	2	2	2	5	12	8	4
MDX061-48	14	12	6	12	2	5	6	8	2	5	13	9	3	2	7	6	2	4	3	4	2	2	7	9	2	2	5	5	3	3	4	4	6	6	3	3	3	4	2	2	7	5	2	3	2	7	12	10	4
MDX061-49	14	12	6	12	2	5	6	8	2	5	13	9	2	2	5	6	3	4	4	4	3	2	6	9	3	2	4	5	2	3	6	4	6	6	2	3	4	4	2	2	4	5	3	3	8	7	11	10	7
MDX061-5	13	12	13	12	5	5	9	8	3	5	12	9	2	2	5	6	3	4	4	4	3	2	6	9	3	2	4	5	2	3	6	4	6	6	2	3	4	4	2	2	4	5	3	3	8	7	11	10	7
MDX061-50	14	12	6	12	2	5	6	8	2	5	13	9	3	2	7	6	2	4	3	4	2	2	7	9	2	2	5	5	3	3	4	4	6	6	3	3	3	3	2	2	7	4	2	2	2	5	12	8	4
MDX061-51	14	14	6	6	2	2	6	6	2	2	13	13	3	3	7	7	2	2	3	3	2	2	7	7	2	2	5	5	3	3	4	4	6	6	3	3	3	3	2	2	7	4	2	2	2	5	12	8	4
MDX061-52	13	14	13	6	5	2	9	6	3	2	12	13	2	3	5	7	3	2	4	3	3	2	6	7	3	2	4	5	2	3	6	4	6	6	2	3	4	3	2	2	4	4	3	2	8	5	11	8	7
MDX061-53	14	14	6	6	2	2	6	6	2	2	13	13	3	3	7	7	2	2	3	3	2	2	7	7	2	2	5	5	3	3	4	4	6	6	3	3	3	3	2	2	7	4	2	2	2	5	12	8	4
MDX061-54	13	14	13	6	5	2	9	6	3	2	12	13	2	3	5	-	3	4	4	4	3	2	6	9	3	2	4	5	2	3	6	4	6	6	2	3	4	4	2	2	4	5	3	3	8	7	11	10	7
MDX061-55	14	12	6	12	2	5	6	8	2	5	13	9	3	2	7	6	2	4	3	4	2	2	7	9	2	2	5	5	3	3	4	4	6	6	3	3	3	4	2	2	7	5	2	3	2	7	12	10	4
MDX061-56	13	12	13	12	5	5	9	8	3	5	12	9	2	2	5	6	3	4	4	4	3	2	6	9	3	2	4	5	2	3	6	4	6	6	2	3	4	3	2	2	4	4	3	2	8	5	11	8	7
MDX061-57	13	14	13	6	5	2	9	6	3	2	12	13	2	3	5	7	3	2	4	3	3	2	6	7	3	2	4	5	2	3	6	4	6	6	2	3	4	3	2	2	4	4	3	2	8	5	11	8	7
MDX061-58	14	12	6	12	2	5	6	8	2	5	13	9	3	2	7	6	2	4	3	4	2	2	7	9	2	2	5	5	3	3	4	4	6	6	3	3	3	4	2	2	7	5	2	3	2	7	12	10	4
MDX061-59	13	12	13	12	5	5	9	8	3	5	12	9	2	2	5	6	3	4	4	4	3	2	6	9	3	2	4	5	2	3	6	4	6	6	2	3	4	4	2	2	4	5	3	3	8	7	11	10	7
MDX061-6	14	12	6	12	2	5	6	8	2	5	13	9	3	2	7	6	2	4	3	4	2	2	7	9	2	2	5	5	3	3	4	4	6	6	3	3	3	4	2	2	7	5	2	3	2	7	12	10	4
MDX061-60	14	12	6	12	2	5	6	8	2	5	13	9	3	2	7	6	2	4	3	4	2	2	7	9	2	2	5	5	3	3	4	4	6	6	3	3	3	4	2	2	7	5	2	3	2	7	12	10	4
MDX061-61	13	14	13	6	5	2	9	6	3	2	12	13	2	3	5	7	3	2	4	3	3	2	6	7	3	2	4	5	2	3	6	4	6	6	2	3	4	3	2	2	4	4	3	2	8	5	11	8	7
MDX061-62	13	14	13	6	5	2	9	6	3	2	12	13	2	3	5	7	3	2	4	3	3	2	6	7	3	2	4	5	2	3	6	4	6	6	2	3	4	3	2	2	4	4	3	2	8	5	11	8	7
MDX061-63	13	14	13	6	5	2	9	6	3	2	12	13	2	3	5	7	3	2	4	3	3	2	6	7	3	2	4	5	2	3	6	4	6	6	2	3	4	3	2	2	4	4	3	2	8	5	11	8	4
MDX061-64	14	8	6	8	2	5	6	8	2	5	13	9	3	3	7	24	2	2	3	3	2	2	7	7	2	2	5	3	3	3	4	2	6	18	3	2	3	3	2	2	7	2	2	2	2	25	12	22	4
MDX061-65	13	6	13	6	5	2	9	6	3	2	12	6	2	2	5	4	3	2	4	3	3	2	6	7	3	2	4	5	2	3	6	4	6	6	2	3	4	4	2	2	4	5	3	3	8	6	11	9	7
MDX061-66	13	20	13	20	5	5	9	20	3	9	12	7	2	3	5	4	3	2	4	3	3	2	6	7	3	2	4	5	2	3	6	4	6	6	2	4	4	3	2	2	4	5	3	3	8	6	11	9	7
MDX061-67	14	14	6	6	2	2	6	6	2	2	13	13	3	3	7	7	2	2	3	3	2	2	7	7	2	2	5	5	3	3	4	4	6	6	3	3	3	3	2	2	7	4	2	2	2	5	12	8	4
MDX061-68	13	12	13	12	5	5	9	8	3	5	12	9	2	2	5	6	3	4	4	4	3	2	6	9	3	2	4	5	2	3	6	4	6	6	2	3	4	4	2	2	4	5	3	3	8	7	11	10	7
MDX061-69	13	12	13	12	5	5	9	8	3	-	13	13	3	3	7	7	2	2	3	3	2	2	7	7	2	2	5	5	3	3	4	4	6	6	3	3	3	3	2	2	7	4	2	2	2	5	12	8	4
MDX061-7	13	12	13	12	5	5	9	8	3	5	12	9	2	2	5	6	3	4	4	4	3	2	6	9	3	2	4	5	2	3	-	4	6	6	3	3	3	4	2	2	7	4	2	2	2	5	12	8	4
MDX061-70	14	12	6	12	2	5	6	8	2	5	13	9	3	2	7	6	2	4	3	4	2	2	7	9	2	2	5	5	3	3	4	4	6	6	3	3	3	4	2	2	7	5	2	3	2	7	12	10	4
MDX061-8	13	14	13	6	5	2	9	6	3	2	12	13	2	3	5	7	3	2	4	3	3	2	6	7	3	2	4	5	2	3	6	4	6	6	2	3	4	3	2	2	4	4	3	2	8	5	11	8	7
MDX061-9	14	12	6	12	2	5	6	8	2	5	13	9	3	3	7	7	2	2	3	3	2	2	7	7	2	2	5	5	3	3	4	4	6	6	3	3	3	3	2	2	7	4	2	2	2	5	12	8	4
MDX063-1	6	15	6	14	2	3	6	12	2	3	12	7	2	2	5	4	3	2	4	2	3	2	6	10	3	3	4	2	2	2	6	6	6	7	3	4	4	5	2	3	4	5	2	3	5	6	8	-	4
MDX063-10	8	14	8	6	5	2	8	6	5	2	9	13	2	3	4	7	2	2	3	3	3	2	6	7	3	2	4	5	2	3	6	4	6	6	3	3	4	3	2	2	4	4	2	2	5	5	8	8	4
MDX063-11	6	14	6	6	2	2	6	6	2	2	12	13	2	3	5	7	3	2	4	3	3	2	6	7	3	2	4	5	2	3	6	4	6	6	3	3	4	3	2	2	4	4	2	2	5	5	8	8	4
MDX063-12	6	14	6	6	2	2	6	6	2	2	12	13	2	3	5	7	3	2	4	3	3	2	6	7	3	2	4	5	2	3	6	4	6	6	3	3	4	3	2	2	4	4	2	2	5	5	8	8	4
MDX063-13	6	15	6	14	2	3	6	12	2	3	12	7	2	2	5	-	3	2	4	3	3	2	6	7	3	2	4	5	2	3	6	4	6	6	3	3	4	3	2	2	4	4	2	2	5	5	8	8	4
MDX063-14	6	14	6	6	2	2	6	6	2	2	12	13	2	3	5	7	3	2	4	3	3	2	6	7	3	2	4	5	2	3	6	4	6	6	3	3	4	3	2	2	4	4	2	2	5	5	8	8	4
MDX063-15	8	15	8	14	5	3	8	12	5	3	9	7	2	2	4	-	2	2	3	3	3	2	6	7	3	2	4	5	2	3	6	4	6	6	3	3	4	3	2	2	4	4	2	2	5	5	8	8	4
MDX063-16	8	15	8	14	5	3	8	12	5	3	9	7	2	2	4	4	2	2	3	2	3	2	6	10	3	3	4	2	2	2	6	6	6	7	3	4	4	5	2	3	4	5	2	3	5	6	8	9	4
MDX063-17	6	13	6	13	2	5	6	9	2	3	12	12	2	2	5	5	3	3	4	4	3	3	6	6	3	3	4	4	2	2	6	6	6	6	3	3	4	4	2	2	4	5	2	3	5	6	8	9	4
MDX063-19	8	14	8	6	5	2	8	6	5	2	9	13	2	3	4	-	2	2	3	2	3	2	6	10	3	3	4	2	2	2	6	6	6	7	3	4	4	5	2	3	4	5	2	3	5	6	8	9	4
MDX063-2	6	15	6	14	2	3	6	12	2	3	12	7	2	2	5	4	3	2	4	2	3	2	6	10	3	3	4	2	2	2	6	6	6	7	3	4	4	5	2	3	4	5	2	3	5	6	8	9	4
MDX063-21	6	47	6	6	2	2	6	6	2	2	12	6	2	2	5	4	3	2	4	3	3	2	6	7	3	2	4	5	2	3	6	4	6	6	3	3	4	4	2	2	4	5	2	3	5	6	8	8	4
MDX063-22	8	7	8	7	5	3	8	7	5	3	9	7	2	2	4	4	2	2	3	2	3	2	6	10	3	3	4	3	2	2	6	4	6	8	3	2	4	4	2	3	4	7	2	3	5	23	8	30	4
MDX063-23	8	15	8	14	5	3	8	12	5	3	9	3	2	2	4	5	2	3	3	3	3	2	6	7	3	2	4	5	2	3	6	4	6	6	3	3	4	3	2	2	4	4	2	2	5	5	8	8	4
MDX063-24	8	14	8	6	5	2	8	6	5	2	9	13	2	3	4	7	2	2	3	3	3	2	6	7	3	2	4	5	2	3	6	4	6	6	3	3	4	3	2	2	4	4	2	2	5	5	8	50	4
MDX063-25	8	14	8	6	5	2	8	6	5	2	9	13	2	3	4	7	2	2	3	3	3	2	6	7	3	2	4	5	2	3	6	4	6	6	3	3	4	3	2	2	4	4	2	2	5	5	8	8	4
MDX063-26	8	14	8	6	5	2	8	6	5	2	9	13	2	3	4	7	2	2	3	3	3	2	6	7	3	2	4	5	2	3	6	4	6	6	3	3	4	3	2	2	4	4	2	2	5	5	8	8	4
MDX063-27	8	15	8	14	5	3	8	12	5	3	9	7	2	2	4	4	2	2	3	2	3	2	6	10	3	3	4	2	2	2	6	6	6	7	3	4	4	5	2	3	4	5	2	3	5	6	8	9	4
MDX063-28	8	15	8	14	5	3	8	12	5	3	9	7	2	2	4	4	3	2	4	2	3	2	6	10	3	3	4	2	2	2	6	6	6	7	3	4	4	5	2	3	4	5	2	3	5	6	8	9	4
MDX063-29	6	15	6	14	2	3	6	12	2	3	12	7	2	2	5	4	3	2	4	2	3	2	6	10	3	3	4	2	2	2	6	6	6	7	3	4	4	5	2	3	4	5	2	3	5	6	8	9	4
MDX063-3	8	15	8	14	5	3	8	12	5	3	9	7	2	2	4	4	2	2	3	2	3	2	6	10	3	3	4	2	2	2	6	6	6	7	3	4	4	5	2	3	4	5	2	3	5	6	8	9	4
MDX063-30	8	14	8	6	5	2	8	6	5	2	9	13	2	3	5	7	3	2	4	3	3	2	6	7	3	2	4	5	2	3	6	4	6	6	3	3	4	3	2	2	4	4	2	2	5	5	8	8	4
MDX063-31	8	15	8	14	5	3	8	12	5	3	9	7	2	2	4	4	2	2	3	2	3	2	6	10	3	3	4	2	2	2	6	6	6	7	3	4	4	5	2	3	4	5	2	3	5	6	8	9	4
MDX063-32	8	15	8	14	5	3	8	12	5	3	9	7	2	2	4	4	2	2	3	2	3	2	6	10	3	3	4	2	2	2	6	6	6	7	3	4	4	5	2	3	4	5	2	3	5	6	8	9	4
MDX063-33	6	14	6	6	2	2	6	6	2	2	12	13	2	3	5	7	3	2	4	3	3	2	6	7	3	2	4	5	2	3	6	4	6	6	3	3	4	3	2	2	4	4	2	2	5	5	8	8	4
MDX063-34	6	15	6	14	2	3	6	12	2	3	12	7	2	2	5	4	3	2	4	2	3	2	6	10	3	3	4	2	2	2	6	6	6	7	3	4	4	5	2	3	4	5	2	3	5	6	8	9	4
MDX063-35	8	15	8	14	5	3	8	12	5	3	9	7	2	2	4	4	2	2	3	2	3	2	6	10	3	3	4	2	2	2	6	6	6	7	3	4	4	5	2	3	4	5	2	3	5	6	8	9	4
MDX063-36	6	14	6	6	2	2	6	6	2	2	9	13	2	3	4	7	2	2	3	3	3	2	6	7	3	2	4	5	2	3	6	4	6	6	3	3	4	3	2	2	4	4	2	2	5	5	8	8	4
MDX063-37	8	15	8	14	5	3	8	12	5	3	9	7	2	2	4	4	2	2	3	2	3	2	6	10	3	-	4	2	2	2	6	6	6	7	3	4	4	5	2	3	4	5	2	3	5	6	8	9	4
MDX063-38	8	15	8	14	5	3	8	12	5	3	9	7	2	2	4	4	2	2	3	2	3	2	6	10	3	3	4	2	2	2	6	6	6	7	3	4	4	5	2	3	4	5	2	3	5	6	8	9	4
MDX063-39	6	14	6	6	2	2	6	6	2	2	12	13	2	3	5	7	3	2	4	3	3	2	6	7	3	2	4	5	2	3	6	4	6	6	3	3	4	3	2	2	4	4	2	2	5	5	8	8	4
MDX063-4	8	15	8	14	5	3	8	12	5	3	9	7	2	2	4	4	2	2	3	2	3	2	6	10	3	3	4	2	2	2	6	6	6	6	3	3	4	3	2	2	4	4	2	2	5	5	8	8	4
MDX063-40	6	15	6	14	2	3	6	12	2	3	12	7	2	2	5	4	3	2	4	2	3	2	6	10	3	3	4	2	2	2	6	6	6	7	3	4	4	5	2	3	4	5	2	3	5	6	8	9	4
MDX063-41	6	15	6	14	2	3	6	12	2	3	12	7	2	2	5	4	3	2	4	2	3	2	6	10	3	3	4	2	2	2	6	6	6	7	3	4	4	5	2	3	4	5	2	3	5	6	8	9	4
MDX063-42	8	15	8	14	5	3	8	12	5	3	9	7	2	2	4	4	2	2	3	2	3	2	6	10	3	3	4	2	2	2	6	6	6	7	3	4	4	5	2	3	4	5	2	3	5	6	8	9	4
MDX063-43	8	13	8	13	5	5	8	9	5	3	9	12	2	2	4	5	2	3	3	4	3	3	6	6	3	3	4	4	2	2	6	6	6	6	3	3	4	4	2	2	4	4	2	2	5	5	8	8	4
MDX063-44	8	14	8	6	5	2	8	6	5	2	9	13	2	3	4	7	2	2	3	3	3	2	6	7	3	2	4	5	2	3	6	4	6	6	3	3	4	3	2	2	4	4	2	2	5	5	8	8	4
MDX063-45	8	15	8	14	5	3	8	12	5	3	9	7	2	2	4	4	2	2	3	2	3	2	6	10	3	3	4	2	2	2	6	6	6	7	3	4	4	5	2	3	4	5	2	3	5	6	8	9	4
MDX063-46	8	14	8	6	5	2	8	6	5	2	9	13	2	3	4	7	2	2	3	3	3	2	6	7	3	2	4	5	2	3	6	4	6	6	3	3	4	3	2	2	4	4	2	2	5	5	8	8	4
MDX063-47	6	14	6	6	2	2	6	6	2	2	12	13	2	3	5	7	3	2	4	3	3	2	6	7	3	2	4	5	2	3	6	4	6	6	3	3	4	3	2	2	4	4	2	2	5	5	8	8	4
MDX063-49	6	15	6	14	2	3	6	12	2	3	12	7	2	2	5	4	3	2	4	2	3	2	6	10	3	3	4	2	2	2	6	6	6	7	3	4	4	5	2	3	4	5	2	3	5	6	8	9	4
MDX063-50	8	15	8	14	5	3	8	12	5	3	9	7	2	3	4	7	2	2	3	3	3	2	6	7	3	2	4	5	2	3	6	4	6	6	3	3	4	3	2	2	4	4	2	2	5	5	8	8	4
MDX063-51	6	14	6	6	2	2	6	6	2	2	12	13	2	3	5	7	3	2	4	3	3	2	6	7	3	2	4	5	2	3	6	4	6	6	3	3	4	3	2	2	4	4	2	2	5	5	8	8	4
MDX063-52	8	14	8	6	5	2	8	6	5	2	9	13	2	3	4	7	2	2	3	3	3	2	6	7	3	2	4	5	2	2	6	6	6	7	3	4	4	5	2	3	4	5	2	3	5	6	8	9	4
MDX063-53	8	14	8	6	5	2	8	6	5	2	12	13	2	3	5	7	3	2	4	3	3	2	6	7	3	2	4	5	2	3	6	4	6	6	3	3	4	3	2	2	4	4	2	2	5	5	8	8	4
MDX063-54	6	15	6	14	2	3	6	12	2	3	12	7	2	2	5	4	3	2	4	2	3	2	6	10	3	3	4	2	2	2	6	6	6	7	3	4	4	5	2	3	4	5	2	3	5	6	8	9	4
MDX063-55	6	14	6	6	2	2	6	6	2	2	12	13	2	3	5	7	3	2	4	3	3	2	6	7	3	2	4	5	2	3	6	4	6	6	3	3	4	3	2	2	4	4	2	2	5	5	8	8	4
MDX063-56	6	15	6	14	2	3	6	12	2	3	12	7	2	2	5	4	3	2	4	2	3	2	6	10	3	3	4	2	2	2	6	6	6	7	3	4	4	5	2	3	4	5	2	3	5	6	8	9	4
MDX063-57	8	15	-	14	2	3	6	12	2	3	12	7	2	2	5	4	3	2	4	2	3	2	6	10	3	3	4	2	2	2	6	6	6	7	3	4	4	5	2	3	4	5	2	3	5	6	8	9	4
MDX063-58	8	14	8	6	5	2	8	6	5	3	9	7	2	2	4	4	2	2	3	2	3	2	6	10	3	3	4	2	2	2	6	6	6	7	3	4	4	5	2	3	4	5	2	3	5	6	8	9	4
MDX063-59	6	14	6	6	2	2	6	6	2	2	12	13	2	3	5	7	3	2	4	3	3	2	6	7	3	2	4	5	2	3	6	4	6	6	3	3	4	3	2	2	4	4	2	2	5	5	8	8	4
MDX063-6	6	15	6	14	2	3	6	12	2	3	12	7	2	2	5	4	3	2	4	2	3	2	6	10	3	3	4	2	2	-	6	6	6	7	3	4	4	5	2	3	4	5	2	3	5	6	8	9	4
MDX063-61	6	14	6	6	2	2	6	6	2	2	12	13	2	3	5	4	3	2	4	2	3	2	6	10	3	3	4	2	2	2	6	6	6	7	3	4	4	5	2	3	4	5	2	3	5	6	8	9	4
MDX063-63	8	15	8	14	5	3	8	12	5	3	9	7	2	2	5	4	3	2	4	2	3	2	6	10	3	3	4	2	2	2	6	6	6	7	3	4	4	5	2	3	4	5	2	3	5	6	8	9	4
MDX063-64	6	13	6	13	2	5	6	9	2	3	12	12	2	2	5	5	3	3	4	4	3	3	6	6	3	3	4	4	2	2	6	6	6	6	3	3	4	4	2	2	4	5	2	3	5	6	8	9	4
MDX063-65	6	14	6	6	2	2	6	6	2	2	12	13	2	3	5	7	3	2	4	3	3	2	6	7	3	2	4	5	2	2	6	6	6	7	3	4	4	5	2	3	4	5	2	3	5	6	8	9	4
MDX063-66	6	14	6	6	2	2	6	6	2	2	12	13	2	3	5	7	3	2	4	3	3	2	6	7	3	2	4	5	2	3	6	4	6	6	3	3	4	3	2	2	4	4	2	2	5	5	8	9	4
MDX063-67	8	15	8	14	5	3	8	12	5	3	9	7	2	2	-	4	3	2	4	2	3	2	6	10	3	-	4	2	2	2	6	6	6	7	3	4	4	5	2	3	4	5	2	3	5	6	8	9	4
MDX063-68	6	6	6	6	2	2	6	6	2	17	12	6	2	2	5	4	3	2	4	3	3	2	6	14	3	3	4	4	2	2	6	6	6	6	3	3	4	4	2	2	4	4	2	2	5	5	8	8	4
MDX063-69	8	15	8	14	5	3	8	12	5	3	9	7	2	2	4	4	2	2	3	2	3	2	6	10	3	3	4	2	2	2	6	6	6	7	3	4	4	5	2	3	4	5	2	3	5	6	8	9	4
MDX063-70	6	15	6	14	2	3	6	12	2	3	12	7	2	2	5	4	3	2	4	2	3	2	6	10	3	3	4	2	2	2	6	6	6	7	3	4	4	5	2	3	4	5	2	3	5	6	8	9	4
MDX063-8	8	14	8	6	5	2	8	6	5	2	9	13	2	3	4	7	2	2	3	3	3	2	6	7	3	2	4	5	2	3	6	4	6	6	3	3	4	3	2	2	4	4	2	2	5	5	8	8	4
MDX063-9	6	15	6	14	2	3	6	12	2	3	12	7	2	2	5	4	3	2	4	2	3	2	6	10	3	3	4	2	2	2	6	6	6	7	3	4	4	5	2	3	4	5	2	3	5	6	8	9	4
Priscilla	13	15	13	14	5	3	9	12	3	3	12	7	2	2	4	4	2	2	3	2	2	2	7	10	2	3	5	2	3	2	4	6	6	7	3	4	4	5	2	3	4	5	3	3	8	6	11	9	7
Santana	14	6	6	6	2	2	6	6	2	2	13	6	3	2	7	4	2	2	3	2	2	2	7	10	2	3	5	2	3	3	4	3	6	6	3	3	3	4	2	2	4	4	2	2	5	5	8	8	4
Worcester-Pearmain	8	8	8	15	5	3	13	14	5	8	2	9	2	3	9	10	4	2	5	2	3	2	12	13	3	2	4	3	3	2	4	6	9	10	2	3	4	3	2	2	4	4	3	2	10	6	13	14	8
[truncated: 2,105 more columns]
