# Supplementary material for: Identification of novel genetic regions associated with resistance to European canker in apple
Source: BMC Plant Biol. 2022 Sep 21;22:452. doi: 10.1186/s12870-022-03833-0 (PMC9490996; doi:10.1186/s12870-022-03833-0)
Supplement: Supplementary file 4 — Additional file 4: Onlineresource 2. Phenotypic data used for QTL analysis and linkage map. [file 12870_2022_3833_MOESM4_ESM.xlsx]

## Sheet: 1. Phenotype data
Identification of novel genetic regions associated with resistance to European canker in apple.
Karlström A. (1,3), Gómez-Cortecero A. (2), Nellist C.F. (2), Ordidge M. (3), Dunwell J.M. (3) and Harrison, R.J. (2)
(1) NIAB EMR, New Road, East Malling, West Malling, ME19 6BJ, United Kingdom
(2) NIAB, Lawrence Weaver Rd, Cambridge, CB3 0LE, United Kingdom
(3) University of Reading, School of Agriculture, Policy and Development, RG6 7EU, Reading, United Kingdom
Amanda.Karlstrom@niab.com
Individual	Field 5mpi (mm lesion size)	Field 8mpi (mm lesion size)	Field 11mpi (mm lesion size)	Shoots (AUDPC)	Potted tree (AUDPC)	Field 20mpi: %HTA (arcsin transformed)	Field 20 mpi: %CB (arcsin transformed)	Field 20 mpi: CI
MDX051-1	27.0022	87.3604	159.01	452.927	861.871	0.834732	1.0357	1.19163	MDX051-1
MDX051-10	24.7204	62.4344	100.17	377.29	555.24	0.389857	1.2205	1.23601	MDX051-10
MDX051-11	31.6328	88.7803	234.898	355.025	907.187	1.00696	1.00132	1.27323	MDX051-11
MDX051-12	27.6689	76.0746	145.113	448.199	1188.97	0.963164	1.32367	1.50957	MDX051-12
MDX051-13	20.7393	68.7018	173.324	318.892	1577.81	0.687569	1.35463	1.27181	MDX051-13
MDX051-15	16.653	55.381	108.057	299.529	802.775	1.1089	0.941486	1.1873	MDX051-15
MDX051-16	23.3169	60.8683	124.926	478.973	-	0.666355	1.36663	1.40604	MDX051-16
MDX051-17	31.6549	91.133	210.354	243.482	747.989	1.22168	0.8012	1.16693	MDX051-17
MDX051-18	45.6059	141.268	267.873	638.076	630.326	0.723132	1.28945	1.20042	MDX051-18
MDX051-19	33.5061	71.5505	173.118	482.938	1321.41	1.03182	0.876934	1.29546	MDX051-19
MDX051-2	27.1996	86.6478	160.791	367.747	725.833	1.2125	1.01434	1.41888	MDX051-2
MDX051-20	38.3671	95.3959	165.539	550.168	949.451	0.566154	1.42895	1.27891	MDX051-20
MDX051-21	38.0096	111.052	225.521	387.802	1377.49	0.637797	1.2414	1.4019	MDX051-21
MDX051-22	32.9477	75.4009	193.854	374.082	860.453	0.842539	1.09197	1.21232	MDX051-22
MDX051-23	23.3853	61.5482	142.541	224.463	671.634	1.1386	0.648159	1.25138	MDX051-23
MDX051-24	17.4484	75.2346	144.539	324.814	1143.25	0.877342	1.10579	1.23153	MDX051-24
MDX051-25	30.0835	122.357	261.543	311.915	1182.21	0.741207	1.25695	1.37389	MDX051-25
MDX051-26	31.0147	116.778	256.729	405.907	941.495	0.792455	1.26135	1.21261	MDX051-26
MDX051-27	38.3504	85.0581	154.379	599.622	851.296	0.799358	1.12312	1.3312	MDX051-27
MDX051-28	20.5897	82.7108	192.891	335.823	1325.76	1.157	0.86173	1.31108	MDX051-28
MDX051-29	31.4407	101.974	237.482	430.328	1235.96	0.585577	1.36929	1.3238	MDX051-29
MDX051-3	30.3877	85.7801	143.94	414.525	562.273	0.775546	1.19777	1.28133	MDX051-3
MDX051-30	32.3882	106.46	181.281	494.609	558.726	0.586955	1.2365	1.25281	MDX051-30
MDX051-31	31.5182	77.8843	162.987	322.899	751.923	1.26626	0.871888	1.3818	MDX051-31
MDX051-32	38.7107	164.604	323.59	614.013	944.412	0.814149	1.13807	1.42479	MDX051-32
MDX051-33	66.4534	119.168	281.511	442.604	960.083	1.30396	0.907747	1.47072	MDX051-33
MDX051-34	21.5938	69.2617	205.974	292.576	1239.28	0.981032	0.907788	1.42108	MDX051-34
MDX051-35	26.744	64.7863	150.1	309.141	606.49	1.11685	1.042	1.5053	MDX051-35
MDX051-36	28.288	105.381	206.536	583.455	605.804	0.391268	1.41829	1.17144	MDX051-36
MDX051-37	29.2162	87.4781	158.378	509.055	761.422	0.47801	1.42277	1.28603	MDX051-37
MDX051-38	44.0987	104.945	282.989	549.632	809.011	0.459722	1.49802	1.32653	MDX051-38
MDX051-39	44.0452	161.143	345.157	554.349	628.352	0.524585	1.39827	1.35116	MDX051-39
MDX051-4	28.7679	86.7021	106.922	335.342	751.709	0.856826	1.28839	1.33141	MDX051-4
MDX051-40	30.8105	133.197	215.775	412.147	684.477	0.586504	1.39823	1.26987	MDX051-40
MDX051-41	26.8015	69.9229	150.305	353.588	902.622	0.600988	1.19368	1.08923	MDX051-41
MDX051-42	23.1957	78.0631	127.038	621.941	2973.44	1.01863	0.848074	1.28771	MDX051-42
MDX051-43	22.4313	83.8495	155.255	277.646	748.249	1.18305	1.00812	1.34955	MDX051-43
MDX051-44	43.7346	85.8914	165.884	478.768	1093.29	1.16667	0.953147	1.29385	MDX051-44
MDX051-45	53.4638	112.612	176.253	580.353	950.207	1.21745	0.839691	1.15241	MDX051-45
MDX051-46	30.0965	119.128	333.443	291.269	473.295	0.575916	1.29212	1.21472	MDX051-46
MDX051-47	26.0072	79.387	155.542	314.528	635.599	1.13924	0.703457	1.22418	MDX051-47
MDX051-48	33.9009	106.029	195.429	433.135	1237.37	0.419703	1.5936	1.17885	MDX051-48
MDX051-49	16.8402	94.4209	135.74	307.573	496.472	0.80252	1.28508	1.34352	MDX051-49
MDX051-5	26.5695	81.6453	154.43	442.604	1194.29	0.407361	1.50449	1.20669	MDX051-5
MDX051-50	28.4766	61.7522	162.908	187.106	551.589	1.26797	0.899435	1.45502	MDX051-50
MDX051-51	30.9062	89.4315	150.58	486.489	806.311	0.859	1.35762	1.36063	MDX051-51
MDX051-52	38.3092	92.0382	164.058	526.104	690.973	0.366846	1.46439	1.28128	MDX051-52
MDX051-53	32.7974	114.043	245.652	610.292	1320.72	0.546489	1.46391	1.27169	MDX051-53
MDX051-54	29.6003	71.4768	118.92	613.063	593.887	1.45262	0.644366	1.20468	MDX051-54
MDX051-55	24.6934	77.5625	74.4387	247.668	652.488	0.801364	1.029	1.21927	MDX051-55
MDX051-56	29.5145	74.2985	169.786	448.433	782.277	0.762258	1.21258	1.3672	MDX051-56
MDX051-57	21.1343	98.8908	232.284	472.375	801.124	0.211785	1.41226	1.17934	MDX051-57
MDX051-58	23.8866	78.614	172.345	521.198	705.506	0.905717	1.0826	1.24555	MDX051-58
MDX051-59	36.3201	85.2087	217.517	431.909	848.618	0.733379	1.21387	1.27716	MDX051-59
MDX051-6	29.1678	88.4228	168.802	296	1308	0.763593	1.42505	1.67109	MDX051-6
MDX051-61	25.2725	111.935	196.258	344.562	1493.55	0.426457	1.56975	1.14684	MDX051-61
MDX051-62	41.1759	98.7945	173.723	522.331	1128.6	0.84482	1.28501	1.2506	MDX051-62
MDX051-63	21.1899	93.2919	217.604	302.78	1019.83	0.60722	1.42642	1.32604	MDX051-63
MDX051-64	30.4251	65.3373	173.073	394.871	1131.79	1.26794	0.912665	1.22917	MDX051-64
MDX051-65	25.7038	90.2433	189.696	347.206	819.513	1.17901	0.879463	1.48116	MDX051-65
MDX051-66	37.6599	108.261	251.438	506.349	685.102	0.817661	1.06742	1.29839	MDX051-66
MDX051-69	29.6289	113.154	253.544	507.319	496.835	0.304166	1.57593	1.22022	MDX051-69
MDX051-7	24.5441	74.9538	166.391	338.221	814.312	1.3146	0.694266	1.1754	MDX051-7
MDX051-70	19.3425	60.1937	152.556	259.667	783.62	1.35926	0.618816	1.22777	MDX051-70
MDX051-8	28.0351	90.1731	168.655	323.208	1021.86	0.698502	1.26434	1.16526	MDX051-8
MDX051-9	27.3303	156.576	268.077	248.135	773.892	0.871828	0.885219	1.16637	MDX051-9
MDX054-1	28.5836	88.5832	150.524	437.072	515.253	1.3565	0.886739	1.38303	MDX054-1
MDX054-10	17.5595	93.0886	218.801	250.175	1239.97	1.10775	0.986239	1.36424	MDX054-10
MDX054-11	23.5493	94.3061	180.025	259.285	711.235	1.2704	0.774614	1.08762	MDX054-11
MDX054-12	26.9412	109.234	235.769	308.804	573.6	1.08343	1.18534	1.52591	MDX054-12
MDX054-13	31.5054	109.898	153.461	532.181	1060.46	0.947364	1.2097	1.35359	MDX054-13
MDX054-14	25.636	88.8532	142.089	155.063	512.982	1.13648	0.942981	1.31387	MDX054-14
MDX054-16	24.8825	74.4227	103.73	414.797	520.483	0.995624	0.968879	1.17637	MDX054-16
MDX054-17	19.9592	80.1745	182.826	210.064	218.562	1.11248	0.978373	1.24697	MDX054-17
MDX054-18	17.7174	72.004	117.753	259.166	394.891	1.24377	0.860001	1.36084	MDX054-18
MDX054-19	24.7815	69.4968	49.9035	318.915	571.405	1.05537	1.24854	1.49773	MDX054-19
MDX054-2	19.9275	92.7089	182.588	306.11	745.879	1.2134	0.753627	1.14036	MDX054-2
MDX054-20	24.4446	119.328	228.145	263.739	868.611	0.835605	1.35912	1.53548	MDX054-20
MDX054-21	29.1187	91.1958	133.295	344.999	850.818	1.32883	0.771111	1.25482	MDX054-21
MDX054-22	19.4562	68.4776	130.445	282.162	647.451	1.39936	0.907432	1.79633	MDX054-22
MDX054-24	28.3643	98.6615	187.171	371.29	354.777	1.12495	1.08304	1.3703	MDX054-24
MDX054-25	22.2503	73.3428	169.399	381.611	1049.25	1.07482	0.839434	1.30328	MDX054-25
MDX054-26	25.3218	82.4407	164.595	206.116	602.366	0.969616	1.16038	1.21822	MDX054-26
MDX054-28	27.9824	79.8205	150.784	196.775	1270.89	0.866604	0.9682	1.22401	MDX054-28
MDX054-29	21.3727	92.7854	196.508	252.377	588.297	1.07323	1.02977	1.39925	MDX054-29
MDX054-3	31.5215	112.782	197.394	296.037	462.233	1.04286	1.09255	1.40307	MDX054-3
MDX054-30	24.182	103.688	154.273	308.77	345.852	1.07427	1.09998	1.57234	MDX054-30
MDX054-31	30.2652	84.8393	204.668	275.634	680.438	1.30391	0.865427	1.32404	MDX054-31
MDX054-32	33.8529	97.8608	156.038	418.889	522.853	1.09368	1.21938	1.67724	MDX054-32
MDX054-33	20.1387	78.442	156.281	259.462	566.868	1.1854	0.751093	1.28753	MDX054-33
MDX054-34	25.9656	90.2262	185.27	260.576	699.414	1.0322	0.973884	1.14916	MDX054-34
MDX054-35	19.2453	69.9051	157.429	214.209	497.196	1.1936	0.771593	1.27716	MDX054-35
MDX054-36	26.0577	116.145	213.349	251.603	776.387	0.835266	1.48051	1.4996	MDX054-36
MDX054-37	19.5457	76.6222	138.085	250.811	631.89	0.899143	1.24387	1.42338	MDX054-37
MDX054-39	26.96	139.629	260.246	291.083	633.178	0.897478	1.21453	1.32374	MDX054-39
MDX054-4	16.2707	65.0098	190.564	202.211	355.596	1.38271	0.712038	1.03619	MDX054-4
MDX054-41	22.8948	81.6999	193.275	215.73	899.331	1.22289	0.98916	1.40649	MDX054-41
MDX054-42	21.8262	60.9599	137.668	307.75	720.022	1.19017	1.10441	1.43436	MDX054-42
MDX054-44	23.0526	116.141	249.434	185.213	508.571	1.3651	0.735978	1.2046	MDX054-44
MDX054-45	28.5595	99.6142	255.593	246.204	529.606	1.13363	0.745738	1.16898	MDX054-45
MDX054-46	22.7364	113.209	195.38	329.389	464.259	0.970077	1.22122	1.66917	MDX054-46
MDX054-47	23.4488	94.0956	140.087	337.859	528.859	1.08436	1.17703	1.35054	MDX054-47
MDX054-48	26.6171	64.4443	143.238	311.252	707.335	1.16403	0.982413	1.60315	MDX054-48
MDX054-49	22.6069	76.4346	179.059	374.255	730.959	1.35036	0.76715	1.08099	MDX054-49
MDX054-50	29.5417	71.0653	118.523	266.331	587.279	1.14553	0.907336	1.29678	MDX054-50
MDX054-51	22.0357	81.6653	215.892	489.656	609.91	1.2509	0.937331	1.38073	MDX054-51
MDX054-52	27.6146	84.7061	160.684	599.424	747.693	1.0247	1.27274	1.61805	MDX054-52
MDX054-53	27.1165	95.2764	211.721	327.184	717.001	1.11592	1.05563	1.5013	MDX054-53
MDX054-54	20.2508	80.3649	178.501	262.632	582.676	1.37371	0.87896	1.411	MDX054-54
MDX054-55	23.6617	91.1592	134.476	338.053	864.217	0.961792	1.36007	1.49236	MDX054-55
MDX054-56	24.5833	71.5439	115.149	354.183	716.336	1.26694	0.814378	1.29552	MDX054-56
MDX054-57	19.3072	84.0634	135.158	220.152	692.406	1.14193	0.901241	1.24028	MDX054-57
MDX054-58	26.2162	126.814	222.648	308.412	368.003	0.979007	1.11459	1.49039	MDX054-58
MDX054-59	24.4112	95.4978	177.886	632.795	735.599	0.622464	1.31123	1.37257	MDX054-59
MDX054-6	26.8609	63.2778	128.084	144.381	749.182	0.954134	1.28117	1.37516	MDX054-6
MDX054-61	30.3834	93.0743	178.233	282.927	568.944	0.989423	0.926574	1.14462	MDX054-61
MDX054-62	19.5566	66.8468	149.989	386.729	892.978	0.915963	0.972368	1.24615	MDX054-62
MDX054-63	11.9354	74.9148	181.815	364.91	439.803	1.19693	1.02534	1.25385	MDX054-63
MDX054-64	23.2657	82.7567	187.184	287.774	416.762	1.06649	1.19418	1.48851	MDX054-64
MDX054-65	23.8876	71.8382	149.813	289.569	929.903	1.28634	0.802977	1.28534	MDX054-65
MDX054-66	23.5617	82.7152	159.029	267.835	573.549	0.819342	1.39766	1.55228	MDX054-66
MDX054-67	24.5158	111.622	192.704	310.019	658.675	1.03394	1.44642	1.48309	MDX054-67
MDX054-68	33.7014	79.232	116.816	462.133	575.037	1.22573	0.96344	1.1697	MDX054-68
MDX054-7	19.7879	64.2158	150.316	306.051	576.673	1.07094	0.774884	1.07126	MDX054-7
MDX054-70	24.937	93.7236	228.062	447.07	629.018	0.706932	1.30047	1.49682	MDX054-70
MDX054-8	23.1097	90.3277	175.938	269.66	536.523	1.20386	1.06652	1.50777	MDX054-8
MDX054-9	27.3899	68.1257	114.93	284.664	700.676	1.09314	1.09498	1.56175	MDX054-9
MDX060-1	29.6635	93.8605	153.042	390.259	-	0.642229	1.28985	1.39248	MDX060-1
MDX060-10	29.5542	117.333	256.17	352.867	690.188	0.950188	1.19928	1.17187	MDX060-10
MDX060-11	31.7987	146.641	221.8	555.826	885.046	0.684177	1.05076	1.27163	MDX060-11
MDX060-12	42.5777	151.681	243.783	454.93	1040.69	0.892945	0.999419	1.4084	MDX060-12
MDX060-13	30.9735	152.29	355.302	494.483	1301.85	0.4193	1.56701	1.32544	MDX060-13
MDX060-14	34.5006	89.2431	144.025	127.887	-	0.561895	1.42581	1.23319	MDX060-14
MDX060-15	35.0034	92.7722	190.52	433.994	657.059	0.848467	1.35092	1.48227	MDX060-15
MDX060-16	35.6951	140.128	185.789	301.538	568.32	0.995139	0.983524	1.17062	MDX060-16
MDX060-17	36.7858	154.066	293.288	301.464	431.216	0.359747	1.42564	1.25503	MDX060-17
MDX060-18	38.6406	113.205	197.054	638.136	546.335	0.39566	1.55696	1.50637	MDX060-18
MDX060-19	35.0266	107.137	188.348	296.542	561.324	0.750507	1.3523	1.49361	MDX060-19
MDX060-2	19.7001	89.8745	197.917	335.509	568.103	0.193256	1.56736	1.2967	MDX060-2
MDX060-20	41.2529	105.371	220.108	388.92	511.513	1.05951	1.02738	1.26694	MDX060-20
MDX060-23	27.9491	115.825	264.483	462.363	696.541	0.666203	1.38861	1.44436	MDX060-23
MDX060-24	34.7048	104.876	174.915	446.57	672.987	1.03879	0.894809	1.15925	MDX060-24
MDX060-25	36.7096	122.816	221.327	451.63	1419.5	0.538336	1.5579	1.38753	MDX060-25
MDX060-26	37.4692	221.853	409.686	360.618	806.801	0.232719	1.57579	1.33154	MDX060-26
MDX060-27	30.7325	129.706	228.164	275.74	911.706	0.0486833	1.54408	1.36688	MDX060-27
MDX060-28	30.5711	99.8302	214.544	384.49	1066.36	0.639683	1.42951	1.38772	MDX060-28
MDX060-29	43.1519	128.299	260.969	448.77	707.463	0.372358	1.38576	1.31833	MDX060-29
MDX060-3	12.3902	112.268	180.716	285.154	618.556	0.939512	1.29323	1.37937	MDX060-3
MDX060-31	51.3995	132.087	235.901	-	972.427	0.356271	1.54924	1.13838	MDX060-31
MDX060-33	32.3802	153.663	272.774	513.011	743.444	0.49388	1.36056	1.36735	MDX060-33
MDX060-34	44.2183	161.806	278.93	409.557	757.529	0.94779	0.717867	1.17254	MDX060-34
MDX060-35	36.6672	132.238	191.129	385.662	609.319	0.975617	1.3893	1.49756	MDX060-35
MDX060-36	18.2225	77.6445	139.965	339.127	537.835	1.09261	0.927907	1.20537	MDX060-36
MDX060-37	28.5689	150.216	273.71	608.125	560.529	0.0305193	1.45153	1.44482	MDX060-37
MDX060-38	42.1671	201.589	352.136	596.45	858.268	0.840742	1.40954	1.41557	MDX060-38
MDX060-39	38.3358	165.707	266.884	576.778	674.135	0.888341	1.46886	1.465	MDX060-39
MDX060-4	30.2793	100.009	160.114	344.02	432.873	0.867077	1.45975	1.52891	MDX060-4
MDX060-40	25.4	66.641	101.49	265.088	568.643	1.19005	1.08107	1.31453	MDX060-40
MDX060-41	36.1256	137.416	223.606	437.996	377.715	0.582437	1.35075	1.33451	MDX060-41
MDX060-42	31.7331	117.805	198.379	313.557	692.821	0.464753	1.37285	1.26409	MDX060-42
MDX060-43	31.1487	153.371	225.735	614.206	655.512	1.16287	0.829692	1.07691	MDX060-43
MDX060-44	40.8079	131.837	240.007	480.652	1100.61	0.485698	1.47259	1.31921	MDX060-44
MDX060-45	33.3383	110.083	181.616	425.105	1659.21	0.716083	1.17836	1.2751	MDX060-45
MDX060-46	42.6705	109.823	184.838	357.04	712.617	0.244117	1.56442	1.54065	MDX060-46
MDX060-47	37.3996	114.89	191.929	570.476	586.211	0.979548	1.29674	1.37596	MDX060-47
MDX060-48	34.9641	122.422	242.285	339.927	851.693	0.600506	1.57611	1.59002	MDX060-48
MDX060-49	39.6951	148.928	225.679	348.229	1601.02	0.564989	1.56811	1.53748	MDX060-49
MDX060-5	19.4496	76.6489	162.943	304.56	511.948	0.89537	0.948802	1.35206	MDX060-5
MDX060-50	36.4695	145.821	211.301	231.97	459.996	0.316325	1.32423	1.20141	MDX060-50
MDX060-51	37.3364	102.211	164.569	480.35	846.868	0.364374	1.54239	1.64766	MDX060-51
MDX060-52	30.0698	82.0879	146.005	663.977	712.17	0.413204	1.509	1.42242	MDX060-52
MDX060-54	42.0642	175.258	273.794	314.551	728.029	0.504345	1.37389	1.28613	MDX060-54
MDX060-55	21.3782	113.592	235.998	450.137	911.736	0.727132	0.921444	1.09178	MDX060-55
MDX060-56	46.3213	156.427	414.218	306.444	944.216	0.346175	1.55632	1.23819	MDX060-56
MDX060-57	35.9675	163.09	252.369	608.573	835.058	0.372582	1.37161	1.33058	MDX060-57
MDX060-58	22.2158	79.8445	153.029	345.042	724.793	0.960436	1.23887	1.26342	MDX060-58
MDX060-59	26.8899	91.0008	162.855	478.124	573.79	0.616986	1.41875	1.43354	MDX060-59
MDX060-6	37.1076	136.345	257.724	348.144	531.798	0.808271	1.56368	1.19739	MDX060-6
MDX060-60	33.4161	172.407	299.37	441.133	948.309	0.460871	1.28031	1.3275	MDX060-60
MDX060-61	39.9675	109.443	195.507	558.06	476.544	1.07543	0.972426	1.13885	MDX060-61
MDX060-62	21.4781	95.238	200.936	325.11	591.411	0.883388	1.06846	1.52692	MDX060-62
MDX060-63	29.0254	106.772	203.204	385.117	641.717	0.338579	1.39772	1.26247	MDX060-63
MDX060-64	31.2632	92.9885	171.814	555.511	555.883	0.612299	1.50187	1.42994	MDX060-64
MDX060-65	31.8721	186.997	303.109	486.535	602.727	0.766559	1.34485	1.11359	MDX060-65
MDX060-66	25.8992	110.27	202.027	464.776	636.016	0.349451	1.557	1.33789	MDX060-66
MDX060-67	28.213	127.647	233.461	489.503	547.271	0.570706	1.53362	1.38749	MDX060-67
MDX060-68	32.8774	88.8906	136.577	231.481	862.495	0.415341	1.44817	1.46616	MDX060-68
MDX060-69	29.299	109.36	184.948	311.844	565.546	0.830337	1.36981	1.53349	MDX060-69
MDX060-70	30.4056	96.177	142.001	490.415	723.74	0.717303	1.4501	1.50871	MDX060-70
MDX060-8	38.5742	123.876	227.86	455.496	645.742	0.990271	1.11743	1.36282	MDX060-8
MDX060-9	33.527	173.399	210.101	475.753	685.769	0.490792	1.49633	1.29893	MDX060-9
MDX061-1	24.96	72.014	135.646	379.478	872.866	0.633816	1.52138	1.36918	MDX061-1
MDX061-10	38.3758	125.462	243.372	286.586	626.758	0.562506	1.38749	1.20462	MDX061-10
MDX061-11	24.9307	117.679	264.339	370.194	576.072	1.08315	0.909145	1.19158	MDX061-11
MDX061-12	32.2175	116.686	239.642	463.801	946.5	0.429731	1.60139	1.42726	MDX061-12
MDX061-13	25.0126	85.2771	169.953	311.646	374.962	1.27871	0.975263	1.30785	MDX061-13
MDX061-14	22.9886	94.199	200.047	474.813	628.164	0.532004	1.41261	1.38785	MDX061-14
MDX061-15	24.2742	84.4045	184.834	220.073	618.681	1.11438	0.921855	1.21922	MDX061-15
MDX061-16	25.334	104.423	271.402	304.984	646.388	0.760532	1.1407	1.36294	MDX061-16
MDX061-17	31.7867	105.202	247.76	439.026	412.783	0.538711	1.54235	1.3599	MDX061-17
MDX061-18	28.5173	101.193	252.868	282.39	502.377	0.917396	1.14182	1.17059	MDX061-18
MDX061-19	38.0116	112.968	198.186	411.863	638.546	0.77167	1.46243	1.52346	MDX061-19
MDX061-2	22.3709	115.876	266.781	390.111	648.632	0.804481	1.14442	1.31531	MDX061-2
MDX061-20	24.6366	77.9245	150.882	275.041	573.723	0.524697	1.60421	1.44274	MDX061-20
MDX061-21	36.5926	120.244	277.787	262.102	1199.58	0.886672	1.27588	1.4024	MDX061-21
MDX061-22	27.3348	103.736	189.406	378.464	1443.35	0.608546	1.46318	1.46899	MDX061-22
MDX061-23	26.6554	84.1182	138.199	493.915	512.428	0.5655	1.4615	1.34938	MDX061-23
MDX061-24	39.0478	137.611	278.798	468.343	942.914	0.492374	1.58151	1.37641	MDX061-24
MDX061-25	20.6831	64.6215	212.891	279.599	486.269	1.18412	1.09299	1.28146	MDX061-25
MDX061-26	23.764	82.8997	147.397	274.131	502.694	1.09565	1.2088	1.35358	MDX061-26
MDX061-27	24.8106	76.3645	152.113	490.684	609.583	0.519074	1.33702	1.19487	MDX061-27
MDX061-28	24.0073	64.8402	130.477	290.24	789.08	1.24316	0.902733	1.33967	MDX061-28
MDX061-29	28.0591	111.735	220.812	300.407	501.507	0.503491	1.57461	1.29057	MDX061-29
MDX061-3	22.3838	68.5519	131.056	271.327	467.792	1.29378	0.716911	1.13843	MDX061-3
MDX061-30	33.2559	112.825	180.334	245.609	640.527	0.429985	1.36993	1.333	MDX061-30
MDX061-32	34.4578	85.5352	171.69	482.119	470.084	0.33243	1.6185	1.435	MDX061-32
MDX061-33	29.6458	100.576	238.365	461.263	577.224	0.985503	1.02862	1.12606	MDX061-33
MDX061-34	22.5414	68.1972	145.21	304.591	678.374	0.780355	1.51529	1.37546	MDX061-34
MDX061-35	27.3866	85.048	150.537	270.737	796.621	0.854429	1.34646	1.37107	MDX061-35
MDX061-37	33.3853	122.253	230.333	541.659	458.452	1.15493	1.32327	1.31086	MDX061-37
MDX061-38	22.6685	79.7366	208.52	352.3	484.763	1.09443	1.24049	1.34674	MDX061-38
MDX061-39	27.0552	85.0425	166.807	244.048	749.16	0.744413	1.21835	1.27704	MDX061-39
MDX061-4	34.8539	133.975	212.937	407.605	630.749	0.668003	1.38629	1.3781	MDX061-4
MDX061-40	19.1395	83.8008	201.382	325.07	456.692	0.431069	1.45713	1.43216	MDX061-40
MDX061-41	36.5992	95.2915	177.452	356.123	647.031	1.10225	1.18208	1.44629	MDX061-41
MDX061-42	37.7099	99.2908	247.101	296.796	744.777	1.11284	1.18516	1.28105	MDX061-42
MDX061-43	31.1339	89.1763	164.573	684.979	540.046	0.975239	1.32483	1.40345	MDX061-43
MDX061-44	41.1059	99.2904	167.464	699.474	632.617	0.748089	1.41288	1.37464	MDX061-44
MDX061-45	23.0116	102.713	174.875	242.363	662.029	0.369646	1.53591	1.44323	MDX061-45
MDX061-46	32.2016	96.648	144.877	243.254	672.58	1.04184	1.04314	1.22052	MDX061-46
MDX061-47	28.2869	69.9915	144.733	305.832	691.382	1.10767	1.29843	1.37521	MDX061-47
MDX061-48	23.5836	120.805	263.759	433.978	666.742	0.380769	1.48123	1.26545	MDX061-48
MDX061-49	24.6557	71.9131	139.19	317.183	502.524	0.561966	1.41464	1.32237	MDX061-49
MDX061-5	27.2233	122.012	241.773	326.289	668.954	0.827128	1.34116	1.38268	MDX061-5
MDX061-50	28.3592	120.341	180.202	257.322	1008.87	0.452286	1.44664	1.30255	MDX061-50
MDX061-51	24.5474	126.828	245.046	631.499	838.244	0.960729	1.1896	1.30211	MDX061-51
MDX061-52	33.1065	89.4717	214.818	317.644	584.587	0.55032	1.50788	1.2923	MDX061-52
MDX061-53	29.8976	116.135	178.846	604.34	884.724	0.250935	1.52938	1.20914	MDX061-53
MDX061-54	36.2762	92.481	122.069	356.923	582.832	1.07828	1.03579	1.1395	MDX061-54
MDX061-55	27.0865	59.7595	129.658	444.166	400.926	1.12597	1.01943	1.32036	MDX061-55
MDX061-56	32.3067	105.757	199.378	393.819	1092.46	0.795849	1.44699	1.34852	MDX061-56
MDX061-57	31.3203	110.41	233.329	439.17	610.683	0.421793	1.51111	1.36463	MDX061-57
MDX061-58	28.1913	100.026	182.933	322.214	549.47	1.12079	0.993878	1.28475	MDX061-58
MDX061-59	31.5119	125.839	179.241	288.288	537.083	1.1387	0.916375	1.15215	MDX061-59
MDX061-6	39.6775	121.464	241.001	428.027	1103.04	0.462359	1.60055	1.38887	MDX061-6
MDX061-60	31.8754	100.919	193.69	480.729	536.214	0.494529	1.52383	1.56183	MDX061-60
MDX061-61	32.1845	89.3278	174.93	221.208	565.295	0.736286	1.29214	1.39313	MDX061-61
MDX061-62	31.1605	87.6554	220.016	468.677	761.054	0.833685	1.37298	1.25329	MDX061-62
MDX061-63	26.5051	78.4163	215.182	291.97	646.978	1.23985	1.11991	1.27758	MDX061-63
MDX061-64	23.9226	130.282	188.182	344.939	617.914	1.13276	1.11177	1.38322	MDX061-64
MDX061-65	22.0631	98.8587	234.427	262.302	692.303	0.444806	1.41164	1.59765	MDX061-65
MDX061-66	23.6313	95.8587	209.618	295.582	491.231	0.505769	1.36973	1.25058	MDX061-66
MDX061-67	26.6749	100.767	220.168	449.142	509.871	0.408205	1.59753	1.48007	MDX061-67
MDX061-68	34.4936	133.635	260.728	641.34	1105.65	0.36038	1.46786	1.34619	MDX061-68
MDX061-69	27.8063	79.3046	158.034	332.557	553.634	1.05384	1.27812	1.37871	MDX061-69
MDX061-7	27.5717	76.3387	198.493	451.407	484.858	1.08307	1.07197	1.30846	MDX061-7
MDX061-70	32.9645	77.2769	161.978	457.265	735.623	1.01286	1.24265	1.35688	MDX061-70
MDX061-8	28.0447	126.959	217.127	351.656	753.692	0.690678	1.60222	1.32873	MDX061-8
MDX061-9	30.0215	115.071	247.724	356.513	812.44	1.00946	1.23408	1.30528	MDX061-9
MDX063-1	27.5873	93.1903	167.807	382.256	497.477	1.1192	1.27093	1.66563	MDX063-1
MDX063-10	18.1584	76.7297	134.774	282.113	1025.59	1.03779	0.960637	1.57345	MDX063-10
MDX063-11	25.9647	83.3332	103.873	339.111	655.608	1.23904	0.991617	1.47569	MDX063-11
MDX063-12	25.3212	135.861	172.706	219.614	427.193	0.947709	1.02258	1.31753	MDX063-12
MDX063-13	23.4365	82.6634	131.222	417.531	763.704	1.19302	1.13851	1.40728	MDX063-13
MDX063-14	25.1829	88.3464	107.423	374.613	722.417	1.3087	0.728968	1.22605	MDX063-14
MDX063-15	19.9119	91.866	180.008	276.9	617.782	1.25676	0.83036	1.349	MDX063-15
MDX063-16	24.3935	89.6837	146.833	300.681	502.488	0.951973	1.14235	1.5386	MDX063-16
MDX063-17	28.5573	114.867	165.608	401.37	706.327	0.568668	1.40845	1.20147	MDX063-17
MDX063-19	19.4117	73.1592	139.515	124.24	491.711	1.26307	0.852123	1.64884	MDX063-19
MDX063-2	22.5341	72.9959	130.187	344.045	633.571	1.325	0.670669	1.0743	MDX063-2
MDX063-21	27.5805	82.464	198.685	337.369	1183.45	0.726504	0.981354	1.27326	MDX063-21
MDX063-22	24.8631	144.605	175.139	439.181	1153.18	0.447133	1.54346	1.18255	MDX063-22
MDX063-23	29.7958	104.944	171.161	318.836	501.651	1.1001	0.921746	1.35734	MDX063-23
MDX063-24	17.1152	81.0845	137.915	307.313	476.463	0.621901	1.11996	1.11938	MDX063-24
MDX063-25	18.0921	78.3474	148.891	317.395	493.608	0.987536	1.24289	1.88534	MDX063-25
MDX063-26	27.9514	90.9493	135.157	279.081	475.564	1.39515	0.630193	1.11675	MDX063-26
MDX063-27	28.5892	138.567	193.839	495.61	1054.82	1.26662	0.935919	1.34604	MDX063-27
MDX063-28	26.5135	91.7553	163.626	274.624	467.125	1.08761	1.11883	1.49572	MDX063-28
MDX063-29	27.5637	64.2261	101.575	207.17	576.259	1.21616	0.725166	1.39581	MDX063-29
MDX063-3	32.8642	99.7314	152.527	475.952	642	1.20153	0.986124	1.24421	MDX063-3
MDX063-30	17.7139	75.8921	166.335	381.788	722.047	0.865566	0.950797	1.19264	MDX063-30
MDX063-31	31.0824	64.2428	119.23	300.143	1090.97	1.29295	1.03178	1.279	MDX063-31
MDX063-32	19.2736	131.094	238.833	289.263	864.781	1.32923	0.699261	1.13748	MDX063-32
MDX063-33	21.4476	119.415	158.326	220.88	946.91	0.999963	1.07905	1.37733	MDX063-33
MDX063-34	29.2107	70.4835	130.995	324.707	541.547	1.12247	0.895803	1.25434	MDX063-34
MDX063-35	19.7067	55.9722	100.576	227.641	658.187	1.3951	0.841635	1.28063	MDX063-35
MDX063-36	16.5807	91.574	195.485	353.857	1170.8	0.640881	1.57099	1.60552	MDX063-36
MDX063-37	18.928	79.9472	139.777	244.872	482.523	1.23045	0.986074	1.6687	MDX063-37
MDX063-38	20.455	81.5073	122.58	255.992	430.207	1.35076	0.92882	1.43851	MDX063-38
MDX063-39	31.048	76.2663	122.43	241.3	559.228	1.33807	0.579965	1.0653	MDX063-39
MDX063-4	18.0724	73.6751	127.275	163.368	451.147	1.10243	1.56494	1.51409	MDX063-4
MDX063-40	21.245	65.5769	116.784	307.26	779.258	1.31326	1.21929	1.78698	MDX063-40
MDX063-41	19.7587	72.0742	109.785	250.931	808.08	1.13185	1.11056	1.3933	MDX063-41
MDX063-42	25.2016	118.37	156.89	379.396	556.938	1.09435	1.22736	1.75782	MDX063-42
MDX063-43	25.339	119.098	205.006	544.51	830.637	0.637835	1.13474	1.30851	MDX063-43
MDX063-44	23.3549	79.0508	142.828	317.132	606.696	1.30035	0.77067	1.26598	MDX063-44
MDX063-45	20.9344	62.7616	108.223	258.906	855.403	1.32317	0.787246	1.21903	MDX063-45
MDX063-46	30.7483	69.8796	157.557	238.826	648.133	0.79207	1.55336	1.54923	MDX063-46
MDX063-47	26.7913	91.5001	156.657	545.037	850.532	1.13606	0.752042	1.1743	MDX063-47
MDX063-49	17.6763	66.7639	118.784	225.9	778.848	0.802605	1.37286	1.81091	MDX063-49
MDX063-50	30.1859	117.646	146.251	325.58	1058.54	0.929046	1.14421	1.16349	MDX063-50
MDX063-51	27.6504	93.8397	151.17	246.868	580.418	1.12354	0.973408	1.26778	MDX063-51
MDX063-52	26.7464	82.2002	162.946	285.036	850.535	1.06329	0.897104	1.15299	MDX063-52
MDX063-53	24.4545	84.6918	131.152	344.538	508.917	0.905593	1.1526	1.35826	MDX063-53
MDX063-54	25.6748	111.122	188.282	358.964	1126.25	0.979878	0.926578	1.19367	MDX063-54
MDX063-55	27.5649	90.2805	139.415	511.738	956.932	1.37826	0.806959	1.2078	MDX063-55
MDX063-56	30.68	90.3616	157.181	271.292	546.504	1.05096	1.08063	1.48444	MDX063-56
MDX063-57	30.9509	77.9017	117.956	368.017	498.347	0.75537	1.31939	1.33675	MDX063-57
MDX063-58	17.7279	66.2359	124.646	350.445	638	0.921193	1.09728	1.53085	MDX063-58
MDX063-59	28.0531	128.719	194.233	236.223	637.079	0.765018	1.02277	1.40121	MDX063-59
MDX063-6	26.5598	89.2032	141.858	268.823	714.864	0.991963	1.44027	1.63791	MDX063-6
MDX063-61	22.1433	63.8669	139.604	309.698	610.409	1.35508	0.893933	1.49463	MDX063-61
MDX063-63	18.7101	91.2779	182.931	276.095	606.311	1.4283	0.737292	1.09065	MDX063-63
MDX063-64	26.5118	106.731	155.751	445.393	1013.14	0.626706	1.40349	1.42152	MDX063-64
MDX063-65	23.5157	69.6108	118.149	391.883	703.463	1.39165	0.68977	1.2289	MDX063-65
MDX063-66	24.7174	68.0567	134.955	187.188	570.249	0.756669	1.38784	1.46188	MDX063-66
MDX063-67	28.6581	108.123	178.994	366.114	734.885	1.08163	1.22353	1.44692	MDX063-67
MDX063-68	29.9922	124.358	241.02	439.878	799.139	0.669701	1.30213	1.33198	MDX063-68
MDX063-69	26.1277	79.6532	137.278	210.96	490.093	1.30687	0.905645	1.28794	MDX063-69
MDX063-70	32.5023	90.866	114.758	202.215	759.671	1.04532	0.834478	1.30446	MDX063-70
MDX063-8	24.432	89.2032	161.572	406.046	558.417	1.06078	1.04159	1.49711	MDX063-8
MDX063-9	20.7512	77.5057	165.041	280.83	475.031	1.00405	1.23087	1.37011	MDX063-9

## Sheet: 2. Linkage map
Original_Locus_Name (Bianco et al. 2014)	Marker	Chromosome	Position	Haploblock
SNP_FB_0411246	F_0411246_L1_PA	1	0	HB-01-1
SNP_FB_1089803	F_1089803_L3_81_2	1	0.01	HB-01-1
SNP_FB_0409675	F_0409675_L1_PA	1	0.03	HB-01-1
SNP_FB_0411240	F_0411240_L1_PA	1	0.06	HB-01-1
SNP_FB_0400916	F_0400916_L17_PA	1	0.19	HB-01-1
SNP_FB_0197405	F_0197405_L13_PA	1	0.22	HB-01-1
SNP_FB_0197414	F_0197414_L13_PA	1	0.24	HB-01-1
SNP_FB_0530079	F_0530079_L3_PA	1	0.242	HB-01-1
SNP_FB_0197433	F_0197433_L13_PA	1	0.26	HB-01-1
SNP_FB_0197753	F_0197753_L13_PA	1	0.3	HB-01-1
SNP_FB_0530049	F_0530049_L3_PA	1	0.38	HB-01-1
SNP_FB_0530052	F_0530052_L3_PA	1	0.39	HB-01-1
SNP_FB_0530057	F_0530057_L3_PA	1	0.4	HB-01-1
SNP_FB_1035153	F_1035153_L8_56_1	1	0.53	HB-01-1
SNP_FB_0764324	F_0764324_L8_PA	1	0.55	HB-01-1
SNP_FB_0463467	F_0463467_L2_PA	1	0.69	HB-01-2
SNP_FB_0953652	F_0953652_L2_23_1	1	1.01	HB-01-2
SNP_FB_0464041	F_0464041_L2_PA	1	1.06	HB-01-2
SNP_FB_0411213	F_0411213_L1_PA	1	1.16	HB-01-2
SNP_FB_1099420	F_1099420_L7_62_2	1	1.165	HB-01-2
SNP_FB_0673806	F_0673806_L6_PA	1	1.23	HB-01-2
SNP_FB_0673808	F_0673808_L6_PA	1	1.24	HB-01-2
SNP_FB_0673809	F_0673809_L6_PA	1	1.25	HB-01-2
SNP_FB_1004093	F_1004093_L6_28_1	1	1.27	HB-01-2
SNP_FB_0411306	F_0411306_L1_PA	1	2	HB-01-2b
SNP_FB_0411310	F_0411310_L1_PA	1	2.01	HB-01-2b
SNP_FB_1114720	F_1114720_L3_103_3	1	2.09	HB-01-3
SNP_FB_1114722	F_1114722_L3_103_3	1	2.1	HB-01-3
SNP_FB_1099992	F_1099992_L7_66_2	1	2.13	HB-01-3
SNP_FB_1021083	F_1021083_L7_48_1	1	2.14	HB-01-3
SNP_FB_1021087	F_1021087_L7_48_1	1	2.16	HB-01-3
SNP_FB_0976787	F_0976787_L3_60_1	1	2.171	HB-01-3
SNP_FB_0411487	F_0411487_L1_PA	1	2.23	HB-01-3
SNP_FB_0411488	F_0411488_L1_PA	1	2.24	HB-01-3
RosBREEDSNP_SNP_AG_4746500_Lg1_MDP0000213515_MAF40_MDP0000213515_exon1	R_4746500_L1_PA	1	2.25	HB-01-3
SNP_FB_0411491	F_0411491_L1_PA	1	2.26	HB-01-3
SNP_FB_0411493	F_0411493_L1_PA	1	2.27	HB-01-3
SNP_FB_0411698	F_0411698_L1_PA	1	4.04	HB-01-3b
SNP_FB_0939067	F_0939067_L1_41_1	1	4.06	HB-01-3b
SNP_FB_0939068	F_0939068_L1_41_1	1	4.07	HB-01-3b
SNP_FB_0415507	F_0415507_L1_PA	1	4.11	HB-01-3b
SNP_FB_0415526	F_0415526_L1_PA	1	4.13	HB-01-3b
SNP_FB_1108202	F_1108202_L11_69_3	1	4.22	HB-01-3b
SNP_FB_0418565	F_0418565_L1_PA	1	6.03	HB-01-4
SNP_FB_0418576	F_0418576_L1_PA	1	6.04	HB-01-4
RosBREEDSNP_SNP_TC_9351463_Lg1_00703_MAF20_MDP0000661406_exon4	R_9351463_L1_PA	1	6.07	HB-01-4
SNP_FB_0417203	F_0417203_L1_PA	1	6.09	HB-01-4
GDsnp02580	GD_02580_L1_PA	1	6.1	HB-01-4
SNP_FB_0417208	F_0417208_L1_PA	1	6.11	HB-01-4
SNP_FB_0417637	F_0417637_L1_PA	1	7	HB-01-4b
SNP_FB_0448220	F_0448220_L2_PA	1	10.02	HB-01-5
SNP_FB_0419286	F_0419286_L1_PA	1	12.01	HB-01-5b
RosBREEDSNP_SNP_GA_11499061_Lg1_01815_MAF30_516837_exon4	R_11499061_L1_PA	1	12.04	HB-01-5b
RosBREEDSNP_SNP_AG_11508677_Lg1_01815_MAF50_1661682_exon1	R_11508677_L1_PA	1	12.05	HB-01-5b
GDsnp01815	GD_01815_L1_PA	1	12.06	HB-01-5b
SNP_FB_0419753	F_0419753_L1_PA	1	13.02	HB-01-5b
SNP_FB_0419754	F_0419754_L1_PA	1	13.03	HB-01-5b
GDsnp00420	GD_00420_L1_PA	1	13.04	HB-01-5b
SNP_FB_0419771	F_0419771_L1_PA	1	13.06	HB-01-5b
SNP_FB_0420063	F_0420063_L1_PA	1	14.03	HB-01-6
RosBREEDSNP_SNP_TC_12382050_Lg1_02334_MAF40_MDP0000219571_exon3	R_12382050_L1_PA	1	14.05	HB-01-6
SNP_FB_0937887	F_0937887_L17_23_1	1	14.08	HB-01-7
SNP_FB_0937906	F_0937906_L17_23_1	1	14.12	HB-01-7
SNP_FB_0420880	F_0420880_L1_PA	1	16	HB-01-8
SNP_FB_0420891	F_0420891_L1_PA	1	16.03	HB-01-9
SNP_FB_0420895	F_0420895_L1_PA	1	16.04	HB-01-9
SNP_FB_0420896	F_0420896_L1_PA	1	16.05	HB-01-9
SNP_FB_0420898	F_0420898_L1_PA	1	16.06	HB-01-9
SNP_FB_0420128	F_0420128_L1_PA	1	16.1	HB-01-9
SNP_FB_0420150	F_0420150_L1_PA	1	16.13	HB-01-9
SNP_FB_0420170	F_0420170_L1_PA	1	16.14	HB-01-9
SNP_FB_0535505	F_0535505_L3_PA	1	16.15	HB-01-10
SNP_FB_0421614	F_0421614_L1_PA	1	18.01	HB-01-11
SNP_FB_0421635	F_0421635_L1_PA	1	18.05	HB-01-11
SNP_FB_0422079	F_0422079_L1_PA	1	18.13	HB-01-11
SNP_FB_0941503	F_0941503_L1_49_1	1	19	HB-01-13
SNP_FB_0423029	F_0423029_L1_PA	1	20.03	HB-01-13b
RosBREEDSNP_SNP_AG_14529153_Lg1_RosCOS2921_MAF30_59140_exon1	R_14529153_L1_PA	1	20.035	HB-01-13b
RosBREEDSNP_SNP_CT_14662213_Lg1_RosCOS1779_MAF30_MDP0000321450_exon1	R_14662213_L1_PA	1	21.02	HB-01-13b
SNP_FB_1080640	F_1080640_L1_74_2	1	22.01	HB-01-14
SNP_FB_1080641	F_1080641_L1_74_2	1	22.02	HB-01-14
GDsnp01500	GD_01500_L1_49_1	1	22.03	HB-01-14
SNP_FB_0423612	F_0423612_L1_PA	1	22.05	HB-01-14
SNP_FB_0423615	F_0423615_L1_PA	1	22.07	HB-01-14
SNP_FB_0423631	F_0423631_L1_PA	1	22.1	HB-01-14
SNP_FB_0423637	F_0423637_L1_PA	1	22.12	HB-01-14
SNP_FB_0974460	F_0974460_L3_55_1	1	23.04	HB-01-15
SNP_FB_0424557	F_0424557_L1_PA	1	23.05	HB-01-15
SNP_FB_0425611	F_0425611_L1_PA	1	24.01	HB-01-16
SNP_FB_1010747	F_1010747_L6_43_1	1	24.06	HB-01-16
SNP_FB_1010756	F_1010756_L6_43_1	1	24.07	HB-01-17
RosBREEDSNP_SNP_AG_17233926_Lg1_RosCOS3372_MAF30_1683554_exon2	R_17233926_L1_PA	1	28.01	HB-01-17b
SNP_FB_0426240	F_0426240_L1_PA	1	28.06	HB-01-17b
RosBREEDSNP_SNP_CT_17245435_Lg1_RosCOS3372_MAF10_1674115_exon1	R_17245435_L1_PA	1	28.08	HB-01-17b
SNP_FB_1113057	F_1113057_L1_89_3	1	28.151	HB-01-17b
SNP_FB_0942990	F_0942990_L1_51_1	1	30.02	HB-01-18
SNP_FB_0942992	F_0942992_L1_51_1	1	30.03	HB-01-18
RosBREEDSNP_SNP_AC_17882923_Lg1_00440_MAF40_1646533_exon1	R_17882923_L1_PA	1	31.09	HB-01-19
RosBREEDSNP_SNP_TC_17912183_Lg1_00440_MAF40_1634418_exon1	R_17912183_L1_PA	1	31.1	HB-01-19
SNP_FB_0427457	F_0427457_L1_PA	1	31.11	HB-01-19
SNP_FB_0427459	F_0427459_L1_PA	1	31.12	HB-01-19
SNP_FB_0427473	F_0427473_L1_PA	1	31.18	HB-01-19
RosBREEDSNP_SNP_GT_18064090_Lg1_01783_MAF50_708296_exon1	R_18064090_L1_PA	1	31.19	HB-01-19
RosBREEDSNP_SNP_AG_18067488_Lg1_01783_MAF40_MDP0000211915_exon1	R_18067488_L1_PA	1	31.2	HB-01-19
SNP_FB_0428218	F_0428218_L1_PA	1	32.01	HB-01-20
SNP_FB_0428220	F_0428220_L1_PA	1	32.03	HB-01-20
SNP_FB_0428254	F_0428254_L1_PA	1	32.07	HB-01-20
SNP_FB_0429181	F_0429181_L1_PA	1	32.071	HB-01-20
SNP_FB_0429182	F_0429182_L1_PA	1	32.076	HB-01-20
RosBREEDSNP_SNP_GA_18791535_Lg1_02731_MAF40_MDP0000186097_exon1	R_18791535_L1_PA	1	32.08	HB-01-20
RosBREEDSNP_SNP_CT_18794918_Lg1_02731_MAF30_1632516_exon5	R_18794918_L1_PA	1	32.09	HB-01-20
SNP_FB_0428720	F_0428720_L1_PA	1	32.13	HB-01-20
SNP_FB_0428721	F_0428721_L1_PA	1	32.14	HB-01-20
SNP_FB_0428726	F_0428726_L1_PA	1	32.17	HB-01-20
SNP_FB_0428750	F_0428750_L1_PA	1	32.241	HB-01-20
GDsnp02302	GD_02302_L1_PA	1	33.08	HB-01-21
SNP_FB_0429978	F_0429978_L1_PA	1	33.11	HB-01-21
SNP_FB_0429981	F_0429981_L1_PA	1	33.12	HB-01-21
SNP_FB_0429982	F_0429982_L1_PA	1	33.13	HB-01-21
SNP_FB_0429988	F_0429988_L1_PA	1	33.14	HB-01-21
SNP_FB_0429994	F_0429994_L1_PA	1	33.15	HB-01-21
SNP_FB_0430001	F_0430001_L1_PA	1	33.16	HB-01-21
SNP_FB_0429278	F_0429278_L1_PA	1	33.161	HB-01-21
GDsnp00250	GD_00250_L1_PA	1	34.01	HB-01-22
SNP_FB_0431171	F_0431171_L1_PA	1	34.03	HB-01-22
SNP_FB_0430238	F_0430238_L1_PA	1	37.01	HB-01-23
SNP_FB_0432789	F_0432789_L1_PA	1	38	HB-01-23
SNP_FB_0432792	F_0432792_L1_PA	1	38.01	HB-01-23
SNP_FB_0432796	F_0432796_L1_PA	1	38.02	HB-01-23
RosBREEDSNP_SNP_CT_23134240_Lg1_109586__109586_exon1	R_23134240_L1_PA	1	38.03	HB-01-23
SNP_FB_0432803	F_0432803_L1_PA	1	38.05	HB-01-23
SNP_FB_0433272	F_0433272_L1_PA	1	39.03	HB-01-23b
SNP_FB_0250474	F_0250474_L14_PA	1	42.05	HB-01-24
SNP_FB_0250486	F_0250486_L14_PA	1	42.06	HB-01-24
RosBREEDSNP_SNP_TG_26262680_Lg1_00674_MAF40_1669479_exon3	R_26262680_L1_PA	1	42.1	HB-01-24
SNP_FB_0436495	F_0436495_L1_PA	1	42.11	HB-01-25
GDsnp00107	GD_00107_L1_PA	1	43	HB-01-25
SNP_FB_0436482	F_0436482_L1_PA	1	44.02	HB-01-25b
SNP_FB_0436487	F_0436487_L1_PA	1	44.05	HB-01-25b
SNP_FB_0436914	F_0436914_L1_PA	1	47.04	HB-01-26
SNP_FB_0436917	F_0436917_L1_PA	1	47.05	HB-01-26
SNP_FB_0436919	F_0436919_L1_PA	1	47.06	HB-01-26
SNP_FB_0436921	F_0436921_L1_PA	1	47.07	HB-01-26
SNP_FB_0436926	F_0436926_L1_PA	1	47.08	HB-01-26
SNP_FB_0436927	F_0436927_L1_PA	1	47.09	HB-01-26
SNP_FB_0436910	F_0436910_L1_PA	1	47.091	HB-01-26
SNP_FB_0436943	F_0436943_L1_PA	1	47.101	HB-01-26
SNP_FB_0437642	F_0437642_L1_PA	1	48	HB-01-27
SNP_FB_0437661	F_0437661_L1_PA	1	48.02	HB-01-27
SNP_FB_0437662	F_0437662_L1_PA	1	48.03	HB-01-27
SNP_FB_0437666	F_0437666_L1_PA	1	48.04	HB-01-27
SNP_FB_0437669	F_0437669_L1_PA	1	48.05	HB-01-27
SNP_FB_0437687	F_0437687_L1_PA	1	48.08	HB-01-27
SNP_FB_0437692	F_0437692_L1_PA	1	48.09	HB-01-27
RosBREEDSNP_SNP_AG_27095198_Lg1_01693_MAF30_332314_exon1	R_27095198_L1_PA	1	48.1	HB-01-27
GDsnp01693	GD_01693_L1_PA	1	48.11	HB-01-27
SNP_FB_0945897	F_0945897_L1_60_1	1	48.17	HB-01-28
SNP_FB_0438218	F_0438218_L1_PA	1	48.21	HB-01-28
SNP_FB_0438220	F_0438220_L1_PA	1	48.22	HB-01-28
SNP_FB_0438222	F_0438222_L1_PA	1	48.23	HB-01-28
SNP_FB_0438227	F_0438227_L1_PA	1	48.24	HB-01-28
SNP_FB_0439059	F_0439059_L1_PA	1	48.26	HB-01-28
SNP_FB_0439066	F_0439066_L1_PA	1	48.29	HB-01-28
SNP_FB_0439071	F_0439071_L1_PA	1	48.3	HB-01-28
SNP_FB_0439106	F_0439106_L1_PA	1	48.39	HB-01-28
SNP_FB_0440719	F_0440719_L1_PA	1	51	HB-01-29
RosBREEDSNP_SNP_AC_30246914_Lg1_CXE4_MAF50_MDP0000473154_exon2	R_30246914_L1_PA	1	51.05	HB-01-29
GDsnp00782	GD_00782_L1_PA	1	51.06	HB-01-29
SNP_FB_0441006	F_0441006_L1_PA	1	51.08	HB-01-29
SNP_FB_0441010	F_0441010_L1_PA	1	51.1	HB-01-29
SNP_FB_0441015	F_0441015_L1_PA	1	51.11	HB-01-29
SNP_FB_0441017	F_0441017_L1_PA	1	51.12	HB-01-29
RosBREEDSNP_SNP_GA_31531477_Lg1_327214_MAF40_327214_exon1	R_31531477_L1_PA	1	53.02	HB-01-30
RosBREEDSNP_SNP_CT_31642444_Lg1_00583_MAF50_178942_exon1	R_31642444_L1_PA	1	53.05	HB-01-30
RosBREEDSNP_SNP_CT_31681861_Lg1_00583_MAF30_1623756_exon3	R_31681861_L1_PA	1	53.06	HB-01-30
SNP_FB_0442968	F_0442968_L1_PA	1	53.18	HB-01-31
SNP_FB_0442970	F_0442970_L1_PA	1	53.19	HB-01-31
SNP_FB_0444702	F_0444702_L1_PA	1	57.04	HB-01-32
SNP_FB_0946984	F_0946984_L1_65_1	1	59	HB-01-32b
SNP_FB_0946989	F_0946989_L1_65_1	1	59.01	HB-01-32b
SNP_FB_0947004	F_0947004_L1_65_1	1	59.04	HB-01-32b
SNP_FB_0445358	F_0445358_L1_PA	1	59.06	HB-01-32b
SNP_FB_0445359	F_0445359_L1_PA	1	59.07	HB-01-32b
SNP_FB_0445360	F_0445360_L1_PA	1	59.08	HB-01-32b
SNP_FB_0445366	F_0445366_L1_PA	1	59.09	HB-01-32b
RosBREEDSNP_SNP_TC_34421998_Lg1_19307__19307_exon2	R_34421998_L1_PA	1	59.1	HB-01-32b
SNP_FB_0445935	F_0445935_L1_PA	1	59.15	HB-01-32b
SNP_FB_0445936	F_0445936_L1_PA	1	59.16	HB-01-32b
RosBREEDSNP_SNP_TG_34487221_Lg1_02371_MAF10_MDP0000194123_exon7	R_34487221_L1_PA	1	59.161	HB-01-32b
SNP_FB_0445938	F_0445938_L1_PA	1	59.17	HB-01-32b
SNP_FB_0445939	F_0445939_L1_PA	1	59.18	HB-01-32b
GDsnp02371	GD_02371_L1_PA	1	59.19	HB-01-32b
RosBREEDSNP_SNP_AC_34510440_Lg1_02371_MAF50_1642607_exon7	R_34510440_L1_PA	1	59.21	HB-01-32b
SNP_FB_0446516	F_0446516_L1_PA	1	62.01	HB-01-32c
SNP_FB_0447061	F_0447061_L1_PA	1	62.08	HB-01-33
SNP_FB_0446917	F_0446917_L1_PA	1	62.13	HB-01-33
RosBREEDSNP_SNP_AG_35192538_Lg1_00495_MAF30_MDP0000302199_exon5	R_35192538_L1_PA	1	62.15	HB-01-33
SNP_FB_0446920	F_0446920_L1_PA	1	62.16	HB-01-33
SNP_FB_0446921	F_0446921_L1_PA	1	62.17	HB-01-33
SNP_FB_0447040	F_0447040_L1_PA	1	62.174	HB-01-33
SNP_FB_1082423	F_1082423_L1_84_2	1	63.05	HB-01-33
SNP_FB_1082449	F_1082449_L1_84_2	1	63.12	HB-01-34
SNP_FB_0947635	F_0947635_L1_65_1	1	63.17	HB-01-34
SNP_FB_1082431	F_1082431_L1_84_2	1	63.175	HB-01-34
RosBREEDSNP_SNP_GA_35621874_Lg1_MDP0000950316_MAF20_MDP0000950316_exon17	R_35621874_L1_PA	1	63.28	HB-01-34
SNP_FB_0947830	F_0947830_L1_65_1	1	63.29	HB-01-35
SNP_FB_0947841	F_0947841_L1_65_1	1	63.32	HB-01-35
SNP_FB_0947842	F_0947842_L1_65_1	1	63.33	HB-01-35
SNP_FB_0947856	F_0947856_L1_65_1	1	63.36	HB-01-35
SNP_FB_0948090	F_0948090_L1_65_1	1	64	HB-01-35
SNP_FB_0948100	F_0948100_L1_65_1	1	64.02	HB-01-35
SNP_FB_0448111	F_0448111_L1_PA	1	64.03	HB-01-35
SNP_FB_0448114	F_0448114_L1_PA	1	64.04	HB-01-35
SNP_FB_0447351	F_0447351_L1_PA	1	64.044	HB-01-35
SNP_FB_0948507	F_0948507_L2_21_1	2	0.03	HB-02-1
RosBREEDSNP_SNP_TC_1229074_Lg2_01134_MAF10_1625597_exon3	R_1229074_L2_PA	2	0.05	HB-02-1
RosBREEDSNP_SNP_CT_1237816_Lg2_01134_MAF20_1625352_exon1	R_1237816_L2_PA	2	0.06	HB-02-1
RosBREEDSNP_SNP_CT_1272762_Lg2_01134_MAF50_617054_exon1	R_1272762_L2_PA	2	0.18	HB-02-1
GDsnp01134	GD_01134_L2_PA	2	0.19	HB-02-1
SNP_FB_0450019	F_0450019_L2_PA	2	0.2	HB-02-1
SNP_FB_0450024	F_0450024_L2_PA	2	0.21	HB-02-1
RosBREEDSNP_SNP_GA_1278998_Lg2_01134_MAF30_MDP0000233214_exon4	R_1278998_L2_PA	2	0.22	HB-02-1
SNP_FB_0450656	F_0450656_L2_PA	2	1.01	HB-02-1
SNP_FB_0450661	F_0450661_L2_PA	2	1.03	HB-02-1
SNP_FB_0450669	F_0450669_L2_PA	2	1.06	HB-02-1
SNP_FB_0450673	F_0450673_L2_PA	2	1.07	HB-02-1
SNP_FB_0460377	F_0460377_L2_PA	2	1.13	HB-02-2
RosBREEDSNP_SNP_AG_1869486_Lg2_01735_MAF20_477197_exon1	R_1869486_L2_PA	2	1.22	HB-02-2
RosBREEDSNP_SNP_GA_1979331_Lg2_AAT1_MAF50_MDP0000307573_exon4	R_1979331_L2_PA	2	1.28	HB-02-2
SNP_FB_0451346	F_0451346_L2_PA	2	2.02	HB-02-2
SNP_FB_0451351	F_0451351_L2_PA	2	2.03	HB-02-2
SNP_FB_0451368	F_0451368_L2_PA	2	2.05	HB-02-2
SNP_FB_0452018	F_0452018_L2_PA	2	4	HB-02-2
SNP_FB_0452019	F_0452019_L2_PA	2	4.01	HB-02-3
RosBREEDSNP_SNP_GA_2408882_Lg2_01565_MAF40_MDP0000189794_exon1	R_2408882_L2_PA	2	4.03	HB-02-3
SNP_FB_0452368	F_0452368_L2_PA	2	5.05	HB-02-3
SNP_FB_0452371	F_0452371_L2_PA	2	5.06	HB-02-4
SNP_FB_0452379	F_0452379_L2_PA	2	5.07	HB-02-4
SNP_FB_0452383	F_0452383_L2_PA	2	5.08	HB-02-4
SNP_FB_0452878	F_0452878_L2_PA	2	6.03	HB-02-4
SNP_FB_0949693	F_0949693_L2_21_1	2	6.06	HB-02-4
SNP_FB_1083115	F_1083115_L2_38_2	2	6.07	HB-02-4
SNP_FB_1083118	F_1083118_L2_38_2	2	6.08	HB-02-4
SNP_FB_1083123	F_1083123_L2_38_2	2	6.1	HB-02-4
SNP_FB_1083130	F_1083130_L2_38_2	2	6.11	HB-02-4
SNP_FB_1083131	F_1083131_L2_38_2	2	6.12	HB-02-4
SNP_FB_1083134	F_1083134_L2_38_2	2	6.14	HB-02-4
RosBREEDSNP_SNP_CT_3273690_Lg2_RosCOS1998_MAF30_67740_exon1	R_3273690_L2_PA	2	8.02	HB-02-5
SNP_FB_0949978	F_0949978_L2_21_1	2	8.03	HB-02-5
SNP_FB_0949979	F_0949979_L2_21_1	2	8.04	HB-02-5
SNP_FB_0949981	F_0949981_L2_21_1	2	8.05	HB-02-5
SNP_FB_0950003	F_0950003_L2_21_1	2	8.07	HB-02-5
RosBREEDSNP_SNP_GA_3428296_Lg2_01641_MAF50_MDP0000244230_exon9	R_3428296_L2_PA	2	8.11	HB-02-5
GDsnp01641	GD_01641_L2_PA	2	8.12	HB-02-5
RosBREEDSNP_SNP_AG_3463154_Lg2_01641_MAF30_MDP0000943030_exon1	R_3463154_L2_PA	2	8.13	HB-02-5
SNP_FB_1083197	F_1083197_L2_38_2	2	8.15	HB-02-5
SNP_FB_1083203	F_1083203_L2_38_2	2	8.16	HB-02-5
SNP_FB_1083204	F_1083204_L2_38_2	2	8.17	HB-02-5
Rvi4_region3_K9356	Rvi4_region3_K9356	2	8.19	HB-02-6
SNP_FB_0454637	F_0454637_L2_PA	2	9.02	HB-02-6
SNP_FB_0454647	F_0454647_L2_PA	2	9.04	HB-02-6
RosBREEDSNP_SNP_TC_4030165_Lg2_01476_MAF50_MDP0000298759_exon1	R_4030165_L2_PA	2	9.06	HB-02-6
SNP_FB_0950382	F_0950382_L2_21_1	2	9.07	HB-02-6
SNP_FB_0950385	F_0950385_L2_21_1	2	9.08	HB-02-6
SNP_FB_0950392	F_0950392_L2_21_1	2	9.1	HB-02-6
RosBREEDSNP_SNP_CT_4173601_Lg2_00203_MAF20_405292_exon1	R_4173601_L2_PA	2	9.13	HB-02-6
RosBREEDSNP_SNP_AG_4176344_Lg2_00203_MAF50_1638544_exon5	R_4176344_L2_PA	2	9.14	HB-02-6
RosBREEDSNP_SNP_GA_4194273_Lg2_00203_MAF30_436930_exon1	R_4194273_L2_PA	2	9.15	HB-02-6
SNP_FB_0455077	F_0455077_L2_PA	2	9.2	HB-02-7
SNP_FB_0455080	F_0455080_L2_PA	2	9.22	HB-02-7
SNP_FB_0455094	F_0455094_L2_PA	2	9.25	HB-02-7
RosBREEDSNP_SNP_AG_4227094_Lg2_00203_MAF50_MDP0000251579_exon2	R_4227094_L2_PA	2	9.26	HB-02-7
SNP_FB_1083231	F_1083231_L2_38_2	2	10	HB-02-7
SNP_FB_1083237	F_1083237_L2_38_2	2	10.02	HB-02-7
SNP_FB_1083243	F_1083243_L2_38_2	2	10.04	HB-02-7
RosBREEDSNP_SNP_TG_4345275_Lg2_01945_MAF40_888400_exon1	R_4345275_L2_PA	2	10.07	HB-02-7
RosBREEDSNP_SNP_GA_4352570_Lg2_01945_MAF50_MDP0000276088_exon7	R_4352570_L2_PA	2	10.08	HB-02-7
SNP_FB_0455806	F_0455806_L2_PA	2	12.04	HB-02-8
SNP_FB_0455810	F_0455810_L2_PA	2	12.05	HB-02-8
SNP_FB_0456228	F_0456228_L2_PA	2	13.01	HB-02-8
RosBREEDSNP_SNP_AC_4873695_Lg2_RosCOS3565_MAF30_1663792_exon1	R_4873695_L2_PA	2	13.02	HB-02-8
SNP_FB_0456233	F_0456233_L2_PA	2	13.03	HB-02-8
SNP_FB_0950607	F_0950607_L2_21_1	2	14.01	HB-02-8b
SNP_FB_0950614	F_0950614_L2_21_1	2	14.04	HB-02-8b
SNP_FB_0950619	F_0950619_L2_21_1	2	14.05	HB-02-8b
SNP_FB_0950621	F_0950621_L2_21_1	2	14.06	HB-02-8b
GDsnp00077	GD_00077_L2_PA	2	15.03	HB-02-8c
SNP_FB_0456724	F_0456724_L2_PA	2	15.06	HB-02-8c
SNP_FB_0456727	F_0456727_L2_PA	2	15.07	HB-02-8c
SNP_FB_0456731	F_0456731_L2_PA	2	15.08	HB-02-8c
SNP_FB_0456732	F_0456732_L2_PA	2	15.09	HB-02-8c
SNP_FB_0456743	F_0456743_L2_PA	2	15.13	HB-02-8c
RosBREEDSNP_SNP_GA_5335844_Lg2_00158_MAF50_MDP0000223169_exon3	R_5335844_L2_PA	2	16.01	HB-02-8c
SNP_FB_0457219	F_0457219_L2_PA	2	16.03	HB-02-8c
SNP_FB_0457233	F_0457233_L2_PA	2	16.06	HB-02-8d
SNP_FB_0457262	F_0457262_L2_PA	2	16.08	HB-02-8d
SNP_FB_1113577	F_1113577_L2_54_3	2	17.06	HB-02-9
SNP_FB_1113586	F_1113586_L2_54_3	2	17.09	HB-02-9
RosBREEDSNP_SNP_GA_5926620_Lg2_01663_MAF30_1632302_exon1	R_5926620_L2_PA	2	17.091	HB-02-10
SNP_FB_0458613	F_0458613_L2_PA	2	18	HB-02-10
SNP_FB_0458614	F_0458614_L2_PA	2	18.01	HB-02-10
RosBREEDSNP_SNP_CT_6261234_Lg2_00308_MAF40_MDP0000292425_exon4	R_6261234_L2_PA	2	18.055	HB-02-10
SNP_FB_0458664	F_0458664_L2_PA	2	18.08	HB-02-10
SNP_FB_1083541	F_1083541_L2_38_2	2	19.02	HB-02-10b
SNP_FB_1083547	F_1083547_L2_38_2	2	19.03	HB-02-10b
SNP_FB_1083564	F_1083564_L2_38_2	2	19.06	HB-02-10b
GDsnp00308	GD_00308_L2_38_2	2	20	HB-02-10b
RosBREEDSNP_SNP_CT_6473341_Lg2_01162_MAF40_1639321_exon2	R_6473341_L2_PA	2	20.01	HB-02-10b
RosBREEDSNP_SNP_CT_6466363_Lg2_01162_MAF20_484253_exon1	R_6466363_L2_PA	2	20.02	HB-02-10b
RosBREEDSNP_SNP_AG_6499131_Lg2_01162_MAF30_862418_exon1	R_6499131_L2_PA	2	20.05	HB-02-10c
RosBREEDSNP_SNP_TC_6567574_Lg2_00333_MAF20_MDP0000881125_exon1	R_6567574_L2_PA	2	20.08	HB-02-10c
SNP_FB_1113880	F_1113880_L2_54_3	2	21.02	HB-02-10c
RosBREEDSNP_SNP_CT_7255188_Lg2_00505_MAF50_571945_exon1	R_7255188_L2_PA	2	22.06	HB-02-11
SNP_FB_0461755	F_0461755_L2_PA	2	22.18	HB-02-11
SNP_FB_0461770	F_0461770_L2_PA	2	22.23	HB-02-11
SNP_FB_0462357	F_0462357_L2_PA	2	23	HB-02-11
RosBREEDSNP_SNP_CT_8928904_Lg2_00407_MAF30_1636661_exon1	R_8928904_L2_PA	2	23.02	HB-02-12
RosBREEDSNP_SNP_TG_8922212_Lg2_00407_MAF40_779714_exon1	R_8922212_L2_PA	2	23.04	HB-02-12
RosBREEDSNP_SNP_AG_8945207_Lg2_00407_MAF30_284458_exon1	R_8945207_L2_PA	2	23.05	HB-02-12
SNP_FB_0597567	F_0597567_L5_PA	2	24.03	HB-02-12
SNP_FB_0953837	F_0953837_L2_24_1	2	24.05	HB-02-13
SNP_FB_0953386	F_0953386_L2_23_1	2	25.01	HB-02-13
SNP_FB_0953388	F_0953388_L2_23_1	2	25.02	HB-02-13
SNP_FB_0953394	F_0953394_L2_23_1	2	25.03	HB-02-13
SNP_FB_0465713	F_0465713_L2_PA	2	29.01	HB-02-13b
SNP_FB_0465714	F_0465714_L2_PA	2	29.02	HB-02-14
SNP_FB_0465725	F_0465725_L2_PA	2	29.05	HB-02-14
RosBREEDSNP_SNP_TC_11509973_Lg2_01005_MAF30_504806_exon3	R_11509973_L2_PA	2	29.06	HB-02-14
SNP_FB_0465726	F_0465726_L2_PA	2	29.07	HB-02-14
SNP_FB_0465732	F_0465732_L2_PA	2	29.09	HB-02-14
RosBREEDSNP_SNP_TC_11512294_Lg2_01005_MAF50_791189_exon1	R_11512294_L2_PA	2	29.1	HB-02-14
GDsnp01005	GD_01005_L2_PA	2	29.12	HB-02-14
SNP_FB_0466092	F_0466092_L2_PA	2	30	HB-02-15
RosBREEDSNP_SNP_AG_11777704_Lg2_00614_MAF40_1665749_exon5	R_11777704_L2_PA	2	30.03	HB-02-15
SNP_FB_0466107	F_0466107_L2_PA	2	30.04	HB-02-15
SNP_FB_0466115	F_0466115_L2_PA	2	30.07	HB-02-15
RosBREEDSNP_SNP_GA_11965366_Lg2_RosCOS2709_MAF20_MDP0000266475_exon2	R_11965366_L2_PA	2	30.12	HB-02-15
RosBREEDSNP_SNP_GT_11969851_Lg2_RosCOS2709_MAF30_1618610_exon1	R_11969851_L2_PA	2	30.13	HB-02-15
RosBREEDSNP_SNP_TC_11972340_Lg2_RosCOS2709_MAF40_889572_exon1	R_11972340_L2_PA	2	30.14	HB-02-15
RosBREEDSNP_SNP_TG_11993525_Lg2_RosCOS2709_MAF10_163123_exon1	R_11993525_L2_PA	2	30.15	HB-02-15
RosBREEDSNP_SNP_CT_12903929_Lg2_01552_MAF30_1660471_exon1	R_12903929_L2_PA	2	30.2	HB-02-15
SNP_FB_0467370	F_0467370_L2_PA	2	30.21	HB-02-16
SNP_FB_0467373	F_0467373_L2_PA	2	30.22	HB-02-16
SNP_FB_0467378	F_0467378_L2_PA	2	30.23	HB-02-16
SNP_FB_0467379	F_0467379_L2_PA	2	30.24	HB-02-16
SNP_FB_0467387	F_0467387_L2_PA	2	30.25	HB-02-16
SNP_FB_0467398	F_0467398_L2_PA	2	30.28	HB-02-16
GDsnp01552	GD_01552_L2_PA	2	30.29	HB-02-16
SNP_FB_0954523	F_0954523_L2_25_1	2	31	HB-02-16
RosBREEDSNP_SNP_CT_13641108_Lg2_00214_MAF40_MDP0000281231_exon6	R_13641108_L2_PA	2	31.001	HB-02-16
SNP_FB_0954525	F_0954525_L2_25_1	2	31.01	HB-02-16
SNP_FB_0954530	F_0954530_L2_25_1	2	31.02	HB-02-16
SNP_FB_0468392	F_0468392_L2_PA	2	32.03	HB-02-16b
SNP_FB_1084878	F_1084878_L2_42_2	2	33.03	HB-02-16b
SNP_FB_0468895	F_0468895_L2_PA	2	33.06	HB-02-17
SNP_FB_0468907	F_0468907_L2_PA	2	33.09	HB-02-17
SNP_FB_0468913	F_0468913_L2_PA	2	33.11	HB-02-17
SNP_FB_0469340	F_0469340_L2_PA	2	34	HB-02-17
SNP_FB_0469341	F_0469341_L2_PA	2	34.01	HB-02-18
SNP_FB_0469344	F_0469344_L2_PA	2	34.02	HB-02-18
SNP_FB_0469362	F_0469362_L2_PA	2	34.05	HB-02-18
SNP_FB_0469367	F_0469367_L2_PA	2	34.07	HB-02-18
SNP_FB_0469368	F_0469368_L2_PA	2	34.08	HB-02-18
SNP_FB_0469373	F_0469373_L2_PA	2	34.09	HB-02-18
SNP_FB_0469786	F_0469786_L2_PA	2	35	HB-02-19
SNP_FB_0469793	F_0469793_L2_PA	2	35.03	HB-02-19
GDsnp00002	GD_00002_L2_PA	2	35.07	HB-02-19
RosBREEDSNP_SNP_AG_14573434_Lg2_00987_MAF40_1674211_exon1	R_14573434_L2_PA	2	35.09	HB-02-19
RosBREEDSNP_SNP_GA_14588942_Lg2_00987_MAF30_1674484_exon1	R_14588942_L2_PA	2	35.1	HB-02-19
SNP_FB_0470609	F_0470609_L2_PA	2	35.12	HB-02-19
SNP_FB_0470616	F_0470616_L2_PA	2	35.14	HB-02-19
SNP_FB_0470617	F_0470617_L2_PA	2	35.15	HB-02-19
RosBREEDSNP_SNP_GA_15184323_Lg2_00222_MAF30_MDP0000298218_exon2	R_15184323_L2_PA	2	35.19	HB-02-19
RosBREEDSNP_SNP_CA_15211202_Lg2_00222_MAF10_MDP0000236750_exon9	R_15211202_L2_PA	2	35.21	HB-02-19
SNP_FB_0471069	F_0471069_L2_PA	2	35.24	HB-02-19
SNP_FB_0471071	F_0471071_L2_PA	2	35.25	HB-02-19
SNP_FB_0471072	F_0471072_L2_PA	2	35.26	HB-02-19
SNP_FB_0471602	F_0471602_L2_PA	2	36.04	HB-02-19b
SNP_FB_0471603	F_0471603_L2_PA	2	36.05	HB-02-19b
SNP_FB_0471604	F_0471604_L2_PA	2	36.06	HB-02-19b
SNP_FB_0472023	F_0472023_L2_PA	2	36.1	HB-02-19b
SNP_FB_0472026	F_0472026_L2_PA	2	36.11	HB-02-19b
SNP_FB_0956205	F_0956205_L2_27_1	2	36.2	HB-02-19b
SNP_FB_0888730	F_0888730_L14_37_1	2	37	HB-02-19b
RosBREEDSNP_SNP_AG_16803165_Lg2_RosCOS836_MAF10_406840_exon1	R_16803165_L2_PA	2	37.005	HB-02-19b
SNP_FB_0888731	F_0888731_L14_37_1	2	37.01	HB-02-20
SNP_FB_0888751	F_0888751_L14_37_1	2	37.05	HB-02-20
SNP_FB_0888754	F_0888754_L14_37_1	2	37.06	HB-02-20
SNP_FB_0473493	F_0473493_L2_PA	2	37.09	HB-02-20
SNP_FB_0473495	F_0473495_L2_PA	2	37.1	HB-02-20
SNP_FB_0473496	F_0473496_L2_PA	2	37.11	HB-02-20
SNP_FB_0473506	F_0473506_L2_PA	2	37.14	HB-02-20
SNP_FB_0474177	F_0474177_L2_PA	2	39	HB-02-21
RosBREEDSNP_SNP_GA_17179731_Lg2_327287_MAF30_327287_exon1	R_17179731_L2_PA	2	39.03	HB-02-21
SNP_FB_0474189	F_0474189_L2_PA	2	39.04	HB-02-21
SNP_FB_0474192	F_0474192_L2_PA	2	39.05	HB-02-21
SNP_FB_0474195	F_0474195_L2_PA	2	39.06	HB-02-21
SNP_FB_0474197	F_0474197_L2_PA	2	39.07	HB-02-21
SNP_FB_0474199	F_0474199_L2_PA	2	39.09	HB-02-21
SNP_FB_0474201	F_0474201_L2_PA	2	39.1	HB-02-21
SNP_FB_0475045	F_0475045_L2_PA	2	39.11	HB-02-21
SNP_FB_0475051	F_0475051_L2_PA	2	39.12	HB-02-21
SNP_FB_0475668	F_0475668_L2_PA	2	40.09	HB-02-21b
SNP_FB_0206553	F_0206553_L13_PA	2	41.04	HB-02-21b
SNP_FB_0206557	F_0206557_L13_PA	2	41.06	HB-02-21b
SNP_FB_0424912	F_0424912_L1_PA	2	42.01	HB-02-22
SNP_FB_0424926	F_0424926_L1_PA	2	42.03	HB-02-22
RosBREEDSNP_SNP_GA_18834678_Lg2_02651_MAF40_1629384_exon1	R_18834678_L2_PA	2	43.07	HB-02-22
RosBREEDSNP_SNP_CT_18843281_Lg2_02651_MAF20_1673395_exon1	R_18843281_L2_PA	2	43.09	HB-02-22
SNP_FB_0476519	F_0476519_L2_PA	2	44.02	HB-02-22b
SNP_FB_0476526	F_0476526_L2_PA	2	44.05	HB-02-22b
RosBREEDSNP_SNP_GA_19258873_Lg2_00934_MAF30_MDP0000306825_exon1	R_19258873_L2_PA	2	44.06	HB-02-23
RosBREEDSNP_SNP_TG_19261463_Lg2_00934_MAF20_1667145_exon5	R_19261463_L2_PA	2	44.07	HB-02-23
SNP_FB_0477197	F_0477197_L2_PA	2	44.13	HB-02-23
SNP_FB_0477200	F_0477200_L2_PA	2	44.15	HB-02-23
SNP_FB_0477201	F_0477201_L2_PA	2	44.16	HB-02-23
SNP_FB_0477203	F_0477203_L2_PA	2	44.17	HB-02-23
SNP_FB_0957124	F_0957124_L2_28_1	2	44.18	HB-02-23
RosBREEDSNP_SNP_CT_19301602_Lg2_00934_MAF10_MDP0000305427_exon3	R_19301602_L2_PA	2	44.181	HB-02-23
RosBREEDSNP_SNP_TC_19428938_Lg2_217573_MAF30_217573_exon1	R_19428938_L2_PA	2	44.21	HB-02-23
RosBREEDSNP_SNP_AG_19557571_Lg2_01840_MAF30_1661441_exon2	R_19557571_L2_PA	2	44.22	HB-02-23
SNP_FB_0477914	F_0477914_L2_PA	2	46.01	HB-02-23b
SNP_FB_0477927	F_0477927_L2_PA	2	46.03	HB-02-23b
SNP_FB_0477928	F_0477928_L2_PA	2	46.04	HB-02-23b
SNP_FB_0477932	F_0477932_L2_PA	2	46.05	HB-02-23b
SNP_FB_0480259	F_0480259_L2_PA	2	47	HB-02-23b
SNP_FB_0480275	F_0480275_L2_PA	2	47.02	HB-02-24
RosBREEDSNP_SNP_AG_21105289_Lg2_MDP0000801540_MAF40_MDP0000801540_exon1	R_21105289_L2_PA	2	47.03	HB-02-24
SNP_FB_0480283	F_0480283_L2_PA	2	47.05	HB-02-24
SNP_FB_0480287	F_0480287_L2_PA	2	47.06	HB-02-24
SNP_FB_0480288	F_0480288_L2_PA	2	47.07	HB-02-24
SNP_FB_0480730	F_0480730_L2_PA	2	47.09	HB-02-24
SNP_FB_0480732	F_0480732_L2_PA	2	47.1	HB-02-25
SNP_FB_0480741	F_0480741_L2_PA	2	47.11	HB-02-25
SNP_FB_0480759	F_0480759_L2_PA	2	47.13	HB-02-25
SNP_FB_0482637	F_0482637_L2_PA	2	47.14	HB-02-25
SNP_FB_0482647	F_0482647_L2_PA	2	47.16	HB-02-25
SNP_FB_0482662	F_0482662_L2_PA	2	47.18	HB-02-25
SNP_FB_0996171	F_0996171_L5_43_1	2	47.185	HB-02-25
SNP_FB_0623601	F_0623601_L5_PA	2	47.3	HB-02-25
SNP_FB_0996172	F_0996172_L5_43_1	2	48.01	HB-02-25
SNP_FB_0996173	F_0996173_L5_43_1	2	48.02	HB-02-25
SNP_FB_0996182	F_0996182_L5_43_1	2	48.03	HB-02-25
RosBREEDSNP_SNP_AG_23095096_Lg2_RosCOS292_MAF40_1643572_exon1	R_23095096_L2_PA	2	48.05	HB-02-25
SNP_FB_0482224	F_0482224_L2_PA	2	48.1	HB-02-25
SNP_FB_0482226	F_0482226_L2_PA	2	48.11	HB-02-25
SNP_FB_0481284	F_0481284_L2_PA	2	48.14	HB-02-25
SNP_FB_0481298	F_0481298_L2_PA	2	48.16	HB-02-25
SNP_FB_0481301	F_0481301_L2_PA	2	48.17	HB-02-25
SNP_FB_0481309	F_0481309_L2_PA	2	48.2	HB-02-25
SNP_FB_0481312	F_0481312_L2_PA	2	48.21	HB-02-25
SNP_FB_0481315	F_0481315_L2_PA	2	48.22	HB-02-25
SNP_FB_0136078	F_0136078_L12_PA	2	48.223	HB-02-26
SNP_FB_0136086	F_0136086_L12_PA	2	48.225	HB-02-26
SNP_FB_0483064	F_0483064_L2_PA	2	48.226	HB-02-26
SNP_FB_0483282	F_0483282_L2_PA	2	48.26	HB-02-26
SNP_FB_0483284	F_0483284_L2_PA	2	48.27	HB-02-26
RosBREEDSNP_SNP_CT_24104888_Lg2_MDP0000136940_MAF50_MDP0000136940_exon1	R_24104888_L2_PA	2	48.28	HB-02-26
RosBREEDSNP_SNP_CA_24744626_Lg2_00833_MAF50_MDP0000263007_exon1	R_24744626_L2_PA	2	51	HB-02-26b
SNP_FB_0484405	F_0484405_L2_PA	2	51.02	HB-02-26b
RosBREEDSNP_SNP_CA_24747820_Lg2_00833_MAF30_45322_exon1	R_24747820_L2_PA	2	51.03	HB-02-26b
SNP_FB_0958615	F_0958615_L2_32_1	2	51.12	HB-02-27
RosBREEDSNP_SNP_TC_24790175_Lg2_00833_MAF20_339998_exon1	R_24790175_L2_PA	2	52	HB-02-27
SNP_FB_0958353	F_0958353_L2_32_1	2	55	HB-02-27b
SNP_FB_0958357	F_0958357_L2_32_1	2	55.01	HB-02-27b
SNP_FB_1093754	F_1093754_L5_63_2	2	56.01	HB-02-27c
SNP_FB_1093757	F_1093757_L5_63_2	2	56.03	HB-02-27c
SNP_FB_1093760	F_1093760_L5_63_2	2	56.04	HB-02-27c
SNP_FB_0132758	F_0132758_L12_PA	2	56.05	HB-02-27c
SNP_FB_0487462	F_0487462_L2_PA	2	56.06	HB-02-27c
GDsnp01935	GD_01935_L2_PA	2	56.14	HB-02-27c
RosBREEDSNP_SNP_AC_25674246_Lg2_01935_MAF40_1688931_exon1	R_25674246_L2_PA	2	56.141	HB-02-27c
SNP_FB_0667258	F_0667258_L6_PA	2	56.19	HB-02-27c
SNP_FB_1006754	F_1006754_L6_38_1	2	57	HB-02-27c
SNP_FB_0486156	F_0486156_L2_PA	2	57.07	HB-02-28
SNP_FB_0959076	F_0959076_L2_34_1	2	57.12	HB-02-28
SNP_FB_0487035	F_0487035_L2_PA	2	57.16	HB-02-28
SNP_FB_0487044	F_0487044_L2_PA	2	57.17	HB-02-28
SNP_FB_0487045	F_0487045_L2_PA	2	57.18	HB-02-28
SNP_FB_0487051	F_0487051_L2_PA	2	57.2	HB-02-28
SNP_FB_0487276	F_0487276_L2_PA	2	57.38	HB-02-29
RosBREEDSNP_SNP_TG_29827721_Lg2_MDP0000556302_MAF30_MDP0000556302_exon1	R_29827721_L2_PA	2	57.49	HB-02-30
SNP_FB_0489674	F_0489674_L2_PA	2	57.51	HB-02-30
SNP_FB_0489772	F_0489772_L2_PA	2	57.53	HB-02-30
SNP_FB_0489789	F_0489789_L2_PA	2	57.56	HB-02-30
RosBREEDSNP_SNP_CA_30299235_Lg2_01251_MAF30_MDP0000184026_exon1	R_30299235_L2_PA	2	57.6	HB-02-30
RosBREEDSNP_SNP_GA_30314379_Lg2_01251_MAF50_MDP0000246555_exon1	R_30314379_L2_PA	2	57.65	HB-02-30
SNP_FB_0490930	F_0490930_L2_PA	2	59.04	HB-02-31
SNP_FB_0490931	F_0490931_L2_PA	2	59.05	HB-02-31
RosBREEDSNP_SNP_TC_30846189_Lg2_263337__263337_exon2	R_30846189_L2_PA	2	59.07	HB-02-31
RosBREEDSNP_SNP_GA_30846235_Lg2_263337_MAF20_263337_exon2	R_30846235_L2_PA	2	59.08	HB-02-31
RosBREEDSNP_SNP_CT_30846581_Lg2_263337__263337_exon1	R_30846581_L2_PA	2	59.09	HB-02-31
SNP_FB_0960305	F_0960305_L2_36_1	2	59.11	HB-02-31
SNP_FB_0492190	F_0492190_L2_PA	2	59.13	HB-02-32
SNP_FB_0492193	F_0492193_L2_PA	2	59.14	HB-02-32
SNP_FB_0492194	F_0492194_L2_PA	2	59.15	HB-02-32
SNP_FB_0492208	F_0492208_L2_PA	2	59.16	HB-02-32
SNP_FB_0492225	F_0492225_L2_PA	2	59.19	HB-02-32
SNP_FB_0493179	F_0493179_L2_PA	2	60.07	HB-02-32
SNP_FB_0493180	F_0493180_L2_PA	2	60.08	HB-02-33
SNP_FB_0493186	F_0493186_L2_PA	2	60.1	HB-02-33
SNP_FB_0493192	F_0493192_L2_PA	2	60.12	HB-02-33
SNP_FB_0493193	F_0493193_L2_PA	2	60.13	HB-02-33
SNP_FB_0493196	F_0493196_L2_PA	2	60.14	HB-02-33
SNP_FB_0493534	F_0493534_L2_PA	2	61.02	HB-02-33
SNP_FB_0493535	F_0493535_L2_PA	2	61.03	HB-02-33
RosBREEDSNP_SNP_AC_32854243_Lg2_MDP0000185319_MAF20_MDP0000185319_exon1	R_32854243_L2_PA	2	62	HB-02-33
Rvi2_region41_Y341	Rvi2_region41_Y341	2	62.16	HB-02-34
SNP_FB_0494250	F_0494250_L2_PA	2	62.161	HB-02-34
SNP_FB_0961303	F_0961303_L2_36_1	2	63.01	HB-02-34
RosBREEDSNP_SNP_TG_33257933_Lg2_00629_MAF30_1656170_exon2	R_33257933_L2_PA	2	64	HB-02-34
SNP_FB_0494999	F_0494999_L2_PA	2	64.04	HB-02-35
SNP_FB_0495002	F_0495002_L2_PA	2	64.05	HB-02-35
SNP_FB_0495003	F_0495003_L2_PA	2	64.06	HB-02-35
SNP_FB_0495004	F_0495004_L2_PA	2	64.07	HB-02-35
SNP_FB_0495014	F_0495014_L2_PA	2	64.11	HB-02-35
SNP_FB_0495016	F_0495016_L2_PA	2	64.12	HB-02-35
SNP_FB_0495018	F_0495018_L2_PA	2	64.13	HB-02-35
SNP_FB_1086523	F_1086523_L2_51_2	2	64.15	HB-02-35
SNP_FB_1086525	F_1086525_L2_51_2	2	64.17	HB-02-35
SNP_FB_1086530	F_1086530_L2_51_2	2	64.18	HB-02-35
SNP_FB_1086535	F_1086535_L2_51_2	2	64.19	HB-02-35
SNP_FB_0961628	F_0961628_L2_36_1	2	65.03	HB-02-36
SNP_FB_0495616	F_0495616_L2_PA	2	65.12	HB-02-36
SNP_FB_0495625	F_0495625_L2_PA	2	65.13	HB-02-37
SNP_FB_0495649	F_0495649_L2_PA	2	65.15	HB-02-37
SNP_FB_0659583	F_0659583_L6_PA	2	65.16	HB-02-37
SNP_FB_0659592	F_0659592_L6_PA	2	65.17	HB-02-38
SNP_FB_0659593	F_0659593_L6_PA	2	65.18	HB-02-38
SNP_FB_0659606	F_0659606_L6_PA	2	65.2	HB-02-38
SNP_FB_0659619	F_0659619_L6_PA	2	65.22	HB-02-38
SNP_FB_0659635	F_0659635_L6_PA	2	65.24	HB-02-38
SNP_FB_0659636	F_0659636_L6_PA	2	65.25	HB-02-38
SNP_FB_0495942	F_0495942_L2_PA	2	65.27	HB-02-38
SNP_FB_0495951	F_0495951_L2_PA	2	65.29	HB-02-38
SNP_FB_0495955	F_0495955_L2_PA	2	65.3	HB-02-38
SNP_FB_0495964	F_0495964_L2_PA	2	65.31	HB-02-38
SNP_FB_0495972	F_0495972_L2_PA	2	65.33	HB-02-38
SNP_FB_0961817	F_0961817_L2_36_1	2	66.01	HB-02-39
SNP_FB_0496336	F_0496336_L2_PA	2	66.08	HB-02-39
SNP_FB_0496337	F_0496337_L2_PA	2	66.09	HB-02-39
SNP_FB_0496338	F_0496338_L2_PA	2	66.1	HB-02-39
SNP_FB_0496340	F_0496340_L2_PA	2	66.11	HB-02-39
SNP_FB_0496343	F_0496343_L2_PA	2	66.12	HB-02-39
SNP_FB_0961854	F_0961854_L2_36_1	2	66.22	HB-02-39
RosBREEDSNP_SNP_AG_34233785_Lg2_00624_MAF20_983148_exon1	R_34233785_L2_PA	2	66.225	HB-02-39
SNP_FB_0961869	F_0961869_L2_36_1	2	66.25	HB-02-39
RosBREEDSNP_SNP_AC_34225113_Lg2_00624_MAF40_1624980_exon2	R_34225113_L2_PA	2	66.255	HB-02-39
SNP_FB_0497074	F_0497074_L2_PA	2	68.03	HB-02-39b
SNP_FB_0497077	F_0497077_L2_PA	2	68.04	HB-02-39b
SNP_FB_1086648	F_1086648_L2_52_2	2	68.07	HB-02-40
SNP_FB_0498497	F_0498497_L2_PA	2	68.14	HB-02-40
SNP_FB_0499624	F_0499624_L2_PA	2	70.05	HB-02-41
SNP_FB_0499627	F_0499627_L2_PA	2	70.06	HB-02-41
SNP_FB_0499639	F_0499639_L2_PA	2	70.1	HB-02-41
RosBREEDSNP_SNP_GA_36362741_Lg2_01322_MAF40_1677560_exon1	R_36362741_L2_PA	2	71.06	HB-02-41
RosBREEDSNP_SNP_TC_36462247_Lg2_00669_MAF50_262678_exon2	R_36462247_L2_PA	2	71.065	HB-02-41
GDsnp00669	GD_00669_L2_PA	2	71.08	HB-02-41
SNP_FB_0501806	F_0501806_L2_PA	2	72.02	HB-02-41
SNP_FB_0501809	F_0501809_L2_PA	2	72.03	HB-02-42
SNP_FB_0501810	F_0501810_L2_PA	2	72.04	HB-02-42
RosBREEDSNP_SNP_AC_37999186_Lg2_10007_MAF30_514932_exon1	R_37999186_L2_PA	2	72.06	HB-02-42
RosBREEDSNP_SNP_AG_38008622_Lg2_10007_MAF30_1629148_exon1	R_38008622_L2_PA	2	72.08	HB-02-42
SNP_FB_1087142	F_1087142_L2_53_2	2	72.09	HB-02-42
SNP_FB_1087151	F_1087151_L2_53_2	2	72.11	HB-02-42
SNP_FB_1063199	F_1063199_L13_50_2	2	72.2	HB-02-42
SNP_FB_1063203	F_1063203_L13_50_2	2	72.21	HB-02-42
GDsnp10007	GD_10007_L2_PA	2	72.23	HB-02-42
SNP_FB_0502408	F_0502408_L2_PA	2	74.04	HB-02-42b
SNP_FB_0502931	F_0502931_L2_PA	2	74.06	HB-02-42b
SNP_FB_0502933	F_0502933_L2_PA	2	74.08	HB-02-42b
SNP_FB_0502948	F_0502948_L2_PA	2	74.09	HB-02-42b
SNP_FB_0502954	F_0502954_L2_PA	2	74.12	HB-02-42b
SNP_FB_0503613	F_0503613_L2_PA	2	78.01	HB-02-43
SNP_FB_0503614	F_0503614_L2_PA	2	78.02	HB-02-43
RosBREEDSNP_SNP_TC_39549680_Lg2_00167_MAF30_361462_exon1	R_39549680_L2_PA	2	81	HB-02-43b
SNP_FB_0504436	F_0504436_L2_PA	2	81.03	HB-02-44
SNP_FB_0504442	F_0504442_L2_PA	2	81.06	HB-02-44
SNP_FB_0504444	F_0504444_L2_PA	2	81.07	HB-02-44
SNP_FB_0506601	F_0506601_L3_PA	3	4.02	HB-03-1b
SNP_FB_0506602	F_0506602_L3_PA	3	4.03	HB-03-1b
SNP_FB_0506611	F_0506611_L3_PA	3	4.04	HB-03-1b
SNP_FB_0506616	F_0506616_L3_PA	3	4.06	HB-03-1b
RosBREEDSNP_SNP_AG_1035920_Lg3_00506_MAF50_MDP0000302258_exon1	R_1035920_L3_PA	3	4.1	HB-03-2
RosBREEDSNP_SNP_AG_1131825_Lg3_00866_MAF50_MDP0000151511_exon2	R_1131825_L3_PA	3	5	HB-03-2
RosBREEDSNP_SNP_TC_1142062_Lg3_00866_MAF50_MDP0000268101_exon2	R_1142062_L3_PA	3	5.01	HB-03-2
SNP_FB_0171124	F_0171124_L13_PA	3	6.09	HB-03-2b
SNP_FB_0171126	F_0171126_L13_PA	3	6.1	HB-03-3
SNP_FB_0171130	F_0171130_L13_PA	3	6.11	HB-03-3
SNP_FB_0171139	F_0171139_L13_PA	3	6.13	HB-03-3
SNP_FB_0171143	F_0171143_L13_PA	3	6.14	HB-03-3
SNP_FB_0171157	F_0171157_L13_PA	3	6.15	HB-03-3
SNP_FB_0507619	F_0507619_L3_PA	3	7.05	HB-03-3
SNP_FB_0507630	F_0507630_L3_PA	3	7.07	HB-03-4
SNP_FB_0507632	F_0507632_L3_PA	3	7.08	HB-03-4
RosBREEDSNP_SNP_GA_2462827_Lg3_RosCOS1398_MAF30_1667504_exon1	R_2462827_L3_PA	3	9	HB-03-5
RosBREEDSNP_SNP_CT_2659646_Lg3_02300_MAF40_1678362_exon5	R_2659646_L3_PA	3	11.03	HB-03-5b
SNP_FB_0508581	F_0508581_L3_PA	3	11.04	HB-03-5b
SNP_FB_0508585	F_0508585_L3_PA	3	11.06	HB-03-5b
SNP_FB_0508590	F_0508590_L3_PA	3	11.07	HB-03-5b
SNP_FB_0508594	F_0508594_L3_PA	3	11.1	HB-03-5b
SNP_FB_0508599	F_0508599_L3_PA	3	11.12	HB-03-5b
SNP_FB_1055478	F_1055478_L10_71_2	3	13	HB-03-6
SNP_FB_1055492	F_1055492_L10_71_2	3	13.03	HB-03-6
SNP_FB_0508639	F_0508639_L3_PA	3	13.07	HB-03-6
SNP_FB_0508640	F_0508640_L3_PA	3	13.08	HB-03-6
SNP_FB_0964033	F_0964033_L3_33_1	3	13.1	HB-03-7
SNP_FB_0964039	F_0964039_L3_33_1	3	13.13	HB-03-7
SNP_FB_0964042	F_0964042_L3_33_1	3	13.14	HB-03-7
SNP_FB_0964044	F_0964044_L3_33_1	3	13.16	HB-03-7
SNP_FB_0964046	F_0964046_L3_33_1	3	13.17	HB-03-7
GDsnp00124	GD_00124_L3_PA	3	13.25	HB-03-7
SNP_FB_0509858	F_0509858_L3_PA	3	15	HB-03-7b
SNP_FB_0509863	F_0509863_L3_PA	3	15.01	HB-03-8
SNP_FB_1108526	F_1108526_L11_72_3	3	15.05	HB-03-8
SNP_FB_0510280	F_0510280_L3_PA	3	15.051	HB-03-8
SNP_FB_1108527	F_1108527_L11_72_3	3	15.06	HB-03-8
SNP_FB_0510256	F_0510256_L3_PA	3	15.07	HB-03-8
SNP_FB_0510270	F_0510270_L3_PA	3	15.1	HB-03-8
SNP_FB_0510271	F_0510271_L3_PA	3	15.11	HB-03-8
SNP_FB_0510273	F_0510273_L3_PA	3	15.12	HB-03-8
SNP_FB_0510353	F_0510353_L3_PA	3	16	HB-03-8b
SNP_FB_0510355	F_0510355_L3_PA	3	16.01	HB-03-8b
SNP_FB_0510361	F_0510361_L3_PA	3	16.03	HB-03-8b
SNP_FB_0510362	F_0510362_L3_PA	3	16.04	HB-03-8b
SNP_FB_0510370	F_0510370_L3_PA	3	16.07	HB-03-8b
SNP_FB_0510372	F_0510372_L3_PA	3	16.08	HB-03-8b
SNP_FB_0510715	F_0510715_L3_PA	3	17.02	HB-03-8c
SNP_FB_0510716	F_0510716_L3_PA	3	17.03	HB-03-8c
SNP_FB_0510717	F_0510717_L3_PA	3	17.04	HB-03-8c
SNP_FB_0510764	F_0510764_L3_PA	3	17.07	HB-03-8c
RosBREEDSNP_SNP_GA_5111953_Lg3_01957_MAF20_MDP0000389025_exon1	R_5111953_L3_PA	3	17.08	HB-03-8c
RosBREEDSNP_SNP_CA_5949706_Lg3_01263_MAF50_581465_exon1	R_5949706_L3_PA	3	18.02	HB-03-8c
RosBREEDSNP_SNP_TC_5968340_Lg3_01263_MAF50_20343_exon1	R_5968340_L3_PA	3	19	HB-03-8d
SNP_FB_0512519	F_0512519_L3_PA	3	19.03	HB-03-8d
RosBREEDSNP_SNP_CA_6160259_Lg3_00073_MAF20_1653735_exon1	R_6160259_L3_PA	3	20	HB-03-9
SNP_FB_0513157	F_0513157_L3_PA	3	20.03	HB-03-9
SNP_FB_0513171	F_0513171_L3_PA	3	20.07	HB-03-9
SNP_FB_0513187	F_0513187_L3_PA	3	20.071	HB-03-9
RosBREEDSNP_SNP_CA_6212477_Lg3_00073_MAF40_1667405_exon2	R_6212477_L3_PA	3	20.08	HB-03-9
SNP_FB_0513181	F_0513181_L3_PA	3	20.09	HB-03-9
SNP_FB_0513956	F_0513956_L3_PA	3	20.14	HB-03-9
RosBREEDSNP_SNP_CT_6561113_Lg3_01921_MAF40_962276_exon1	R_6561113_L3_PA	3	20.17	HB-03-10
SNP_FB_0513966	F_0513966_L3_PA	3	20.18	HB-03-10
SNP_FB_1082525	F_1082525_L1_84_2	3	21	HB-03-10
SNP_FB_1082526	F_1082526_L1_84_2	3	21.01	HB-03-10
SNP_FB_1082531	F_1082531_L1_84_2	3	21.02	HB-03-10
SNP_FB_1082532	F_1082532_L1_84_2	3	21.03	HB-03-10
SNP_FB_1082533	F_1082533_L1_84_2	3	21.04	HB-03-10
SNP_FB_1082537	F_1082537_L1_84_2	3	21.05	HB-03-10
SNP_FB_1082550	F_1082550_L1_84_2	3	21.08	HB-03-10
SNP_FB_0514189	F_0514189_L3_PA	3	21.1	HB-03-11
SNP_FB_0514203	F_0514203_L3_PA	3	21.12	HB-03-11
SNP_FB_0514806	F_0514806_L3_PA	3	22	HB-03-11
SNP_FB_0514810	F_0514810_L3_PA	3	22.03	HB-03-11
SNP_FB_0514816	F_0514816_L3_PA	3	22.07	HB-03-11
GDsnp01493	GD_01493_L3_PA	3	22.12	HB-03-11
SNP_FB_0515428	F_0515428_L3_PA	3	23	HB-03-11b
SNP_FB_0515431	F_0515431_L3_PA	3	23.01	HB-03-11b
SNP_FB_0515435	F_0515435_L3_PA	3	23.03	HB-03-11b
SNP_FB_0515442	F_0515442_L3_PA	3	23.05	HB-03-11b
SNP_FB_0515445	F_0515445_L3_PA	3	23.07	HB-03-11b
SNP_FB_0515934	F_0515934_L3_PA	3	23.09	HB-03-12
SNP_FB_0515965	F_0515965_L3_PA	3	23.15	HB-03-12
SNP_FB_0516384	F_0516384_L3_PA	3	25.02	HB-03-12b
SNP_FB_0516385	F_0516385_L3_PA	3	25.03	HB-03-12b
SNP_FB_0516386	F_0516386_L3_PA	3	25.04	HB-03-12b
SNP_FB_0516392	F_0516392_L3_PA	3	25.05	HB-03-12b
SNP_FB_0516397	F_0516397_L3_PA	3	25.06	HB-03-12b
SNP_FB_0516399	F_0516399_L3_PA	3	25.07	HB-03-12b
RosBREEDSNP_SNP_CT_8503130_Lg3_RosCOS3572_MAF40_6179_exon1	R_8503130_L3_PA	3	25.09	HB-03-12b
RosBREEDSNP_SNP_CT_8516804_Lg3_RosCOS3572_MAF30_324882_exon1	R_8516804_L3_PA	3	25.11	HB-03-12b
SNP_FB_0516982	F_0516982_L3_PA	3	25.17	HB-03-12b
SNP_FB_0966316	F_0966316_L3_36_1	3	25.2	HB-03-13
SNP_FB_0517251	F_0517251_L3_PA	3	25.22	HB-03-13
RosBREEDSNP_SNP_CT_9091637_Lg3_RosCOS449_MAF40_1667685_exon1	R_9091637_L3_PA	3	25.28	HB-03-13
RosBREEDSNP_SNP_GT_9093756_Lg3_RosCOS449_MAF20_570407_exon1	R_9093756_L3_PA	3	25.29	HB-03-13
RosBREEDSNP_SNP_CA_9464559_Lg3_02195_MAF10_1626126_exon1	R_9464559_L3_PA	3	25.32	HB-03-13
SNP_FB_0518016	F_0518016_L3_PA	3	26.02	HB-03-13
RosBREEDSNP_SNP_AG_9544220_Lg3_02195_MAF50_1685314_exon2	R_9544220_L3_PA	3	26.05	HB-03-13
SNP_FB_0966543	F_0966543_L3_36_1	3	26.06	HB-03-13
SNP_FB_0966546	F_0966546_L3_36_1	3	26.07	HB-03-13
SNP_FB_0966555	F_0966555_L3_36_1	3	26.09	HB-03-13
SNP_FB_0966558	F_0966558_L3_36_1	3	26.1	HB-03-13
SNP_FB_1088358	F_1088358_L3_66_2	3	28.03	HB-03-13b
SNP_FB_1088361	F_1088361_L3_66_2	3	28.04	HB-03-14
SNP_FB_1115015	F_1115015_L3_91_3	3	28.07	HB-03-14
SNP_FB_1115016	F_1115016_L3_91_3	3	28.08	HB-03-14
SNP_FB_0518723	F_0518723_L3_PA	3	28.15	HB-03-14
SNP_FB_0967290	F_0967290_L3_36_1	3	29	HB-03-14
SNP_FB_0519398	F_0519398_L3_PA	3	30.03	HB-03-15
SNP_FB_0519403	F_0519403_L3_PA	3	30.04	HB-03-15
SNP_FB_0519418	F_0519418_L3_PA	3	30.05	HB-03-15
SNP_FB_0519976	F_0519976_L3_PA	3	32	HB-03-16
SNP_FB_0519985	F_0519985_L3_PA	3	32.02	HB-03-16
SNP_FB_0519988	F_0519988_L3_PA	3	32.04	HB-03-16
GDsnp00874	GD_00874_L3_36_1	3	34	HB-03-16b
RosBREEDSNP_SNP_GA_10707191_Lg3_00874_MAF50_1649316_exon1	R_10707191_L3_36_1	3	34.01	HB-03-16b
SNP_FB_0909633	F_0909633_L15_60_1	3	34.03	HB-03-17
SNP_FB_0967968	F_0967968_L3_36_1	3	34.07	HB-03-17
SNP_FB_0522112	F_0522112_L3_PA	3	35.01	HB-03-18
RosBREEDSNP_SNP_TC_11572647_Lg3_02220_MAF50_MDP0000570186_exon1	R_11572647_L3_PA	3	35.02	HB-03-18
SNP_FB_1088745	F_1088745_L3_67_2	3	36.04	HB-03-18b
SNP_FB_1088748	F_1088748_L3_67_2	3	36.05	HB-03-18b
SNP_FB_0522934	F_0522934_L3_PA	3	36.08	HB-03-18b
SNP_FB_0522937	F_0522937_L3_PA	3	36.09	HB-03-18b
SNP_FB_0522941	F_0522941_L3_PA	3	36.11	HB-03-18b
SNP_FB_0523626	F_0523626_L3_PA	3	36.16	HB-03-18b
SNP_FB_0524740	F_0524740_L3_PA	3	39	HB-03-18c
SNP_FB_0524745	F_0524745_L3_PA	3	39.02	HB-03-19
SNP_FB_0524762	F_0524762_L3_PA	3	39.03	HB-03-19
SNP_FB_0524775	F_0524775_L3_PA	3	39.05	HB-03-19
SNP_FB_0525277	F_0525277_L3_PA	3	39.08	HB-03-19
SNP_FB_0525289	F_0525289_L3_PA	3	39.11	HB-03-19
SNP_FB_0739942	F_0739942_L8_PA	3	39.17	HB-03-19
SNP_FB_0739950	F_0739950_L8_PA	3	39.19	HB-03-19
SNP_FB_0739957	F_0739957_L8_PA	3	39.2	HB-03-19
SNP_FB_0739977	F_0739977_L8_PA	3	39.22	HB-03-19
SNP_FB_0526081	F_0526081_L3_PA	3	40	HB-03-19
SNP_FB_0526085	F_0526085_L3_PA	3	40.01	HB-03-20
SNP_FB_0526105	F_0526105_L3_PA	3	40.03	HB-03-20
SNP_FB_0526121	F_0526121_L3_PA	3	40.05	HB-03-20
SNP_FB_0226247	F_0226247_L14_PA	3	40.08	HB-03-20
SNP_FB_0226249	F_0226249_L14_PA	3	40.09	HB-03-20
SNP_FB_0226250	F_0226250_L14_PA	3	40.1	HB-03-20
SNP_FB_0226262	F_0226262_L14_PA	3	40.11	HB-03-20
SNP_FB_0526748	F_0526748_L3_PA	3	40.12	HB-03-20
SNP_FB_0526754	F_0526754_L3_PA	3	40.14	HB-03-20
RosBREEDSNP_SNP_GA_14457107_Lg3_01124_MAF40_MDP0000155390_exon1	R_14457107_L3_PA	3	40.15	HB-03-20
SNP_FB_0528100	F_0528100_L3_PA	3	40.2	HB-03-20
SNP_FB_0528609	F_0528609_L3_PA	3	40.23	HB-03-20
SNP_FB_0528611	F_0528611_L3_PA	3	40.25	HB-03-20
SNP_FB_0528613	F_0528613_L3_PA	3	40.26	HB-03-20
RosBREEDSNP_SNP_GA_15329250_Lg3_02546_MAF20_MDP0000316658_exon2	R_15329250_L3_PA	3	40.27	HB-03-20
SNP_FB_0528626	F_0528626_L3_PA	3	40.29	HB-03-20
GDsnp02546	GD_02546_L3_PA	3	41	HB-03-20
RosBREEDSNP_SNP_AG_15369623_Lg3_02546_MAF40_1618444_exon2	R_15369623_L3_PA	3	41.01	HB-03-20
SNP_FB_0989074	F_0989074_L5_34_1	3	42.02	HB-03-21
SNP_FB_0989077	F_0989077_L5_34_1	3	42.03	HB-03-21
SNP_FB_0989094	F_0989094_L5_34_1	3	42.07	HB-03-21
SNP_FB_0989096	F_0989096_L5_34_1	3	42.08	HB-03-21
SNP_FB_0989098	F_0989098_L5_34_1	3	42.09	HB-03-21
SNP_FB_0750655	F_0750655_L8_PA	3	42.11	HB-03-21
SNP_FB_0529680	F_0529680_L3_PA	3	43.05	HB-03-21b
RosBREEDSNP_SNP_AC_16948009_Lg3_00921_MAF50_1682392_exon1	R_16948009_L3_PA	3	44	HB-03-22
SNP_FB_0530629	F_0530629_L3_PA	3	44.05	HB-03-22
SNP_FB_0970328	F_0970328_L3_43_1	3	44.12	HB-03-23
RosBREEDSNP_SNP_GA_18978889_Lg3_02804_MAF50_501695_exon2	R_18978889_L3_43_1	3	44.13	HB-03-23
SNP_FB_0970332	F_0970332_L3_43_1	3	44.14	HB-03-23
SNP_FB_0531791	F_0531791_L3_PA	3	44.19	HB-03-23
SNP_FB_0531792	F_0531792_L3_PA	3	44.2	HB-03-23
SNP_FB_0970417	F_0970417_L3_43_1	3	44.22	HB-03-23
SNP_FB_0970428	F_0970428_L3_43_1	3	44.23	HB-03-23
SNP_FB_0532324	F_0532324_L3_PA	3	44.25	HB-03-23
SNP_FB_0532325	F_0532325_L3_PA	3	44.26	HB-03-23
SNP_FB_0532326	F_0532326_L3_PA	3	44.27	HB-03-23
SNP_FB_0487698	F_0487698_L2_PA	3	45	HB-03-23
SNP_FB_0487702	F_0487702_L2_PA	3	45.01	HB-03-23
SNP_FB_0532568	F_0532568_L3_PA	3	45.09	HB-03-24
SNP_FB_0532578	F_0532578_L3_PA	3	45.12	HB-03-24
SNP_FB_0532580	F_0532580_L3_PA	3	45.13	HB-03-24
SNP_FB_0532855	F_0532855_L3_PA	3	46	HB-03-24
SNP_FB_0532869	F_0532869_L3_PA	3	46.03	HB-03-24
SNP_FB_0533167	F_0533167_L3_PA	3	46.06	HB-03-24
SNP_FB_0533170	F_0533170_L3_PA	3	46.07	HB-03-24
SNP_FB_0533171	F_0533171_L3_PA	3	46.08	HB-03-24
SNP_FB_0534175	F_0534175_L3_PA	3	47	HB-03-24b
SNP_FB_0534192	F_0534192_L3_PA	3	47.03	HB-03-24b
SNP_FB_1114911	F_1114911_L3_90_3	3	47.06	HB-03-24b
SNP_FB_0511284	F_0511284_L3_PA	3	48	HB-03-24b
SNP_FB_0535687	F_0535687_L3_PA	3	48.04	HB-03-24c
RosBREEDSNP_SNP_GA_24141313_Lg3_01728_MAF10_MDP0000161783_exon2	R_24141313_L3_PA	3	48.1	HB-03-24c
RosBREEDSNP_SNP_CT_24111076_Lg3_01728_MAF50_MDP0000322019_exon3	R_24111076_L3_PA	3	48.13	HB-03-24c
SNP_FB_0536351	F_0536351_L3_PA	3	48.14	HB-03-24c
SNP_FB_0536355	F_0536355_L3_PA	3	48.15	HB-03-24c
SNP_FB_0536356	F_0536356_L3_PA	3	48.16	HB-03-24c
SNP_FB_0536357	F_0536357_L3_PA	3	48.17	HB-03-24c
SNP_FB_0536359	F_0536359_L3_PA	3	48.18	HB-03-24c
SNP_FB_0536360	F_0536360_L3_PA	3	48.19	HB-03-24c
SNP_FB_0536365	F_0536365_L3_PA	3	48.21	HB-03-24c
SNP_FB_0537033	F_0537033_L3_PA	3	49	HB-03-25
SNP_FB_0537050	F_0537050_L3_PA	3	49.03	HB-03-25
SNP_FB_0537054	F_0537054_L3_PA	3	49.04	HB-03-25
SNP_FB_0915100	F_0915100_L15_75_1	3	49.07	HB-03-25
SNP_FB_1072228	F_1072228_L15_84_2	3	50.02	HB-03-25
SNP_FB_0912450	F_0912450_L15_68_1	3	50.04	HB-03-25
SNP_FB_1105290	F_1105290_L9_39_2	3	50.08	HB-03-25
SNP_FB_0537437	F_0537437_L3_PA	3	50.17	HB-03-25
SNP_FB_0537620	F_0537620_L3_PA	3	50.22	HB-03-26
SNP_FB_1019706	F_1019706_L7_48_1	3	50.31	HB-03-26
RosBREEDSNP_SNP_AG_25869287_Lg3_01642_MAF40_423693_exon2	R_25869287_L3_PA	3	50.35	HB-03-27
GDsnp01642	GD_01642_L3_PA	3	50.38	HB-03-27
RosBREEDSNP_SNP_TC_25900349_Lg3_01642_MAF50_1642190_exon4	R_25900349_L3_PA	3	50.39	HB-03-27
RosBREEDSNP_SNP_CA_25903444_Lg3_01642_MAF40_476883_exon1	R_25903444_L3_PA	3	50.4	HB-03-27
SNP_FB_0538278	F_0538278_L3_PA	3	51.02	HB-03-27
SNP_FB_0538282	F_0538282_L3_PA	3	51.03	HB-03-27
SNP_FB_0538850	F_0538850_L3_PA	3	51.06	HB-03-28
SNP_FB_0538856	F_0538856_L3_PA	3	51.08	HB-03-28
SNP_FB_0539117	F_0539117_L3_PA	3	53.09	HB-03-29
SNP_FB_0539118	F_0539118_L3_PA	3	53.1	HB-03-29
SNP_FB_0539481	F_0539481_L3_PA	3	53.15	HB-03-29
SNP_FB_0539502	F_0539502_L3_PA	3	53.16	HB-03-29
SNP_FB_0421299	F_0421299_L1_PA	3	53.19	HB-03-29
SNP_FB_0539959	F_0539959_L3_PA	3	54	HB-03-29
SNP_FB_0539968	F_0539968_L3_PA	3	54.03	HB-03-29
GDsnp00607	GD_00607_L3_PA	3	54.04	HB-03-29
SNP_FB_0539974	F_0539974_L3_PA	3	54.05	HB-03-29
SNP_FB_0539978	F_0539978_L3_PA	3	54.06	HB-03-29
SNP_FB_0539980	F_0539980_L3_PA	3	54.07	HB-03-29
SNP_FB_0972381	F_0972381_L3_52_1	3	55.01	HB-03-29b
SNP_FB_1089463	F_1089463_L3_79_2	3	56	HB-03-30
SNP_FB_1089469	F_1089469_L3_79_2	3	56.01	HB-03-30
SNP_FB_1089473	F_1089473_L3_79_2	3	56.02	HB-03-30
SNP_FB_1089477	F_1089477_L3_79_2	3	56.04	HB-03-30
SNP_FB_0540929	F_0540929_L3_PA	3	57	HB-03-31
SNP_FB_0540943	F_0540943_L3_PA	3	57.04	HB-03-31
SNP_FB_0540949	F_0540949_L3_PA	3	57.05	HB-03-32
SNP_FB_0598053	F_0598053_L5_PA	3	58.01	HB-03-32
SNP_FB_0988854	F_0988854_L5_34_1	3	58.03	HB-03-32
SNP_FB_0988856	F_0988856_L5_34_1	3	58.04	HB-03-32
SNP_FB_0988858	F_0988858_L5_34_1	3	58.05	HB-03-32
SNP_FB_0988860	F_0988860_L5_34_1	3	58.06	HB-03-32
SNP_FB_0988868	F_0988868_L5_34_1	3	58.07	HB-03-32
SNP_FB_0541807	F_0541807_L3_PA	3	59.01	HB-03-32b
SNP_FB_0541821	F_0541821_L3_PA	3	59.05	HB-03-33
RosBREEDSNP_SNP_CT_29370809_Lg3_02463_MAF30_1621936_exon9	R_29370809_L3_PA	3	59.06	HB-03-33
SNP_FB_0541828	F_0541828_L3_PA	3	59.07	HB-03-33
SNP_FB_0972924	F_0972924_L3_54_1	3	59.11	HB-03-33
RosBREEDSNP_SNP_GT_29645640_Lg3_01969_MAF30_187070_exon1	R_29645640_L3_PA	3	59.16	HB-03-33
GDsnp01969	GD_01969_L3_PA	3	59.17	HB-03-33
SNP_FB_0542263	F_0542263_L3_PA	3	59.18	HB-03-33
SNP_FB_0542265	F_0542265_L3_PA	3	59.19	HB-03-33
SNP_FB_0542273	F_0542273_L3_PA	3	59.2	HB-03-33
SNP_FB_0542277	F_0542277_L3_PA	3	59.22	HB-03-33
RosBREEDSNP_SNP_CT_29843361_Lg3_01604_MAF50_1651320_exon3	R_29843361_L3_PA	3	60.01	HB-03-34
RosBREEDSNP_SNP_TC_29875324_Lg3_01604_MAF50_213139_exon2	R_29875324_L3_PA	3	61	HB-03-34
SNP_FB_0973266	F_0973266_L3_54_1	3	61.05	HB-03-34
SNP_FB_0973318	F_0973318_L3_55_1	3	62	HB-03-35
SNP_FB_0973327	F_0973327_L3_55_1	3	62.02	HB-03-35
SNP_FB_0973331	F_0973331_L3_55_1	3	62.03	HB-03-35
SNP_FB_0973333	F_0973333_L3_55_1	3	62.04	HB-03-35
SNP_FB_0543923	F_0543923_L3_PA	3	62.06	HB-03-35
SNP_FB_0543925	F_0543925_L3_PA	3	62.07	HB-03-35
SNP_FB_0543926	F_0543926_L3_PA	3	62.08	HB-03-35
SNP_FB_0543932	F_0543932_L3_PA	3	62.11	HB-03-35
SNP_FB_0544628	F_0544628_L3_PA	3	62.12	HB-03-35
SNP_FB_0544629	F_0544629_L3_PA	3	62.13	HB-03-35
SNP_FB_0544635	F_0544635_L3_PA	3	62.15	HB-03-35
SNP_FB_0545607	F_0545607_L3_PA	3	63	HB-03-35b
RosBREEDSNP_SNP_CT_31543437_Lg3_MDP0000678562_MAF40_MDP0000678562_exon1	R_31543437_L3_PA	3	63.01	HB-03-35b
SNP_FB_0546498	F_0546498_L3_PA	3	64.1	HB-03-35c
SNP_FB_0546502	F_0546502_L3_PA	3	64.11	HB-03-35c
SNP_FB_0546506	F_0546506_L3_PA	3	64.12	HB-03-35c
SNP_FB_0546521	F_0546521_L3_PA	3	64.13	HB-03-35c
SNP_FB_0546523	F_0546523_L3_PA	3	64.14	HB-03-35c
SNP_FB_0546805	F_0546805_L3_PA	3	65	HB-03-35d
SNP_FB_0546818	F_0546818_L3_PA	3	65.03	HB-03-35d
SNP_FB_0546819	F_0546819_L3_PA	3	65.04	HB-03-35d
SNP_FB_0546827	F_0546827_L3_PA	3	65.05	HB-03-35d
SNP_FB_0546834	F_0546834_L3_PA	3	65.07	HB-03-35d
SNP_FB_0547644	F_0547644_L3_PA	3	66.1	HB-03-35e
SNP_FB_0547650	F_0547650_L3_PA	3	66.11	HB-03-35e
RosBREEDSNP_SNP_AG_33280114_Lg3_01667_MAF20_1660953_exon1	R_33280114_L3_PA	3	66.17	HB-03-35e
SNP_FB_0011074	F_0011074_L10_PA	3	66.21	HB-03-35e
SNP_FB_0011075	F_0011075_L10_PA	3	66.22	HB-03-35e
SNP_FB_0011077	F_0011077_L10_PA	3	66.23	HB-03-35e
SNP_FB_0011104	F_0011104_L10_PA	3	66.27	HB-03-35e
SNP_FB_0010613	F_0010613_L10_PA	3	67.01	HB-03-35e
SNP_FB_0010617	F_0010617_L10_PA	3	67.02	HB-03-36
SNP_FB_0010620	F_0010620_L10_PA	3	67.03	HB-03-36
SNP_FB_0010622	F_0010622_L10_PA	3	67.05	HB-03-36
SNP_FB_0010626	F_0010626_L10_PA	3	67.07	HB-03-36
SNP_FB_0548708	F_0548708_L3_PA	3	67.1	HB-03-36
RosBREEDSNP_SNP_CA_33670772_Lg3_01014_MAF40_282614_exon1	R_33670772_L3_PA	3	67.13	HB-03-36
GDsnp01014	GD_01014_L3_PA	3	67.14	HB-03-36
SNP_FB_0551729	F_0551729_L3_PA	3	67.19	HB-03-37
SNP_FB_0551734	F_0551734_L3_PA	3	67.21	HB-03-37
SNP_FB_0551735	F_0551735_L3_PA	3	67.22	HB-03-37
SNP_FB_1106694	F_1106694_L9_50_2	3	69	HB-03-37
SNP_FB_1106695	F_1106695_L9_50_2	3	69.01	HB-03-38
SNP_FB_1118251	F_1118251_L9_54_3	3	70.02	HB-03-38
SNP_FB_1118252	F_1118252_L9_54_3	3	70.03	HB-03-38
SNP_FB_1118253	F_1118253_L9_54_3	3	70.04	HB-03-38
SNP_FB_0810254	F_0810254_L9_PA	3	70.09	HB-03-38
SNP_FB_1090246	F_1090246_L3_83_2	3	73.01	HB-03-39
SNP_FB_1090248	F_1090248_L3_83_2	3	73.02	HB-03-39
SNP_FB_1090256	F_1090256_L3_83_2	3	73.04	HB-03-39
SNP_FB_0550350	F_0550350_L3_PA	3	73.16	HB-03-39
SNP_FB_0975465	F_0975465_L3_59_1	3	73.24	HB-03-39
SNP_FB_0975467	F_0975467_L3_59_1	3	73.25	HB-03-40
RosBREEDSNP_SNP_GA_36468422_Lg3_RosCOS1799_MAF20_1663564_exon3	R_36468422_L3_PA	3	73.26	HB-03-40
RosBREEDSNP_SNP_CT_36483536_Lg3_RosCOS1799_MAF40_107803_exon1	R_36483536_L3_PA	3	73.36	HB-03-40
SNP_FB_0552753	F_0552753_L3_PA	3	73.42	HB-03-41
RosBREEDSNP_SNP_GT_37144010_Lg3_00664_MAF30_MDP0000319123_exon2	R_37144010_L3_PA	3	76.03	HB-03-41
SNP_FB_0554339	F_0554339_L3_PA	3	78.021	HB-03-42b
SNP_FB_1090643	F_1090643_L3_85_2	3	78.03	HB-03-43
SNP_FB_0554331	F_0554331_L3_PA	3	79	HB-03-43
SNP_FB_0554340	F_0554340_L3_PA	3	79.03	HB-03-43
GDsnp01822	GD_01822_L3_PA	3	79.09	HB-03-43
RosBREEDSNP_SNP_CT_37548828_Lg3_01822_MAF10_MDP0000275953_exon2	R_37548828_L3_PA	3	79.11	HB-03-43
SNP_FB_0557649	F_0557649_L3_PA	3	80.03	HB-03-44
SNP_FB_0557651	F_0557651_L3_PA	3	80.04	HB-03-44
RosBREEDSNP_SNP_GA_38273471_Lg3_snpCN897901_MAF50_1683481_exon5	R_38273471_L3_PA	3	81.1	HB-03-45
SNP_FB_0976350	F_0976350_L3_60_1	3	81.11	HB-03-45
SNP_FB_0976351	F_0976351_L3_60_1	3	81.12	HB-03-45
SNP_FB_0976353	F_0976353_L3_60_1	3	81.13	HB-03-45
SNP_FB_0555681	F_0555681_L3_PA	3	83.01	HB-03-45b
SNP_FB_0555682	F_0555682_L3_PA	3	83.02	HB-03-45b
SNP_FB_0555705	F_0555705_L3_PA	3	83.03	HB-03-45b
SNP_FB_0556152	F_0556152_L3_PA	3	85	HB-03-46
SNP_FB_0556155	F_0556155_L3_PA	3	85.01	HB-03-46
SNP_FB_0556161	F_0556161_L3_PA	3	85.02	HB-03-46
SNP_FB_0556171	F_0556171_L3_PA	3	85.03	HB-03-46
SNP_FB_0556174	F_0556174_L3_PA	3	85.04	HB-03-46
SNP_FB_0556179	F_0556179_L3_PA	3	85.05	HB-03-46
SNP_FB_1090857	F_1090857_L3_86_2	3	86	HB-03-46b
SNP_FB_1090859	F_1090859_L3_86_2	3	86.01	HB-03-46b
SNP_FB_1090867	F_1090867_L3_86_2	3	86.04	HB-03-46b
SNP_FB_0556866	F_0556866_L3_PA	3	87.01	HB-03-46c
SNP_FB_0556872	F_0556872_L3_PA	3	87.02	HB-03-46c
RosBREEDSNP_SNP_CT_39129145_Lg3_6910_MAF30_6910_exon1	R_39129145_L3_PA	3	87.04	HB-03-46c
SNP_FB_0556901	F_0556901_L3_PA	3	87.07	HB-03-46c
SNP_FB_0556908	F_0556908_L3_PA	3	87.08	HB-03-46c
SNP_FB_0464433	F_0464433_L2_PA	4	0.04	HB-04-1
SNP_FB_0797962	F_0797962_L9_PA	4	0.12	HB-04-1
SNP_FB_0797538	F_0797538_L9_PA	4	0.19	HB-04-1
SNP_FB_0797205	F_0797205_L9_PA	4	2	HB-04-2
SNP_FB_0797218	F_0797218_L9_PA	4	2.05	HB-04-3
SNP_FB_0797221	F_0797221_L9_PA	4	2.06	HB-04-3
SNP_FB_0797232	F_0797232_L9_PA	4	2.08	HB-04-3
SNP_FB_0797233	F_0797233_L9_PA	4	2.09	HB-04-3
SNP_FB_0796947	F_0796947_L9_PA	4	4	HB-04-3b
SNP_FB_0796949	F_0796949_L9_PA	4	4.01	HB-04-3b
SNP_FB_0796952	F_0796952_L9_PA	4	4.02	HB-04-3b
SNP_FB_1046084	F_1046084_L9_25_1	4	4.06	HB-04-3b
SNP_FB_1046081	F_1046081_L9_25_1	4	4.07	HB-04-3b
SNP_FB_1046079	F_1046079_L9_25_1	4	4.08	HB-04-3b
SNP_FB_1046078	F_1046078_L9_25_1	4	4.09	HB-04-3b
SNP_FB_1045751	F_1045751_L9_25_1	4	4.1	HB-04-4
SNP_FB_1045741	F_1045741_L9_25_1	4	4.12	HB-04-4
SNP_FB_1045736	F_1045736_L9_25_1	4	4.13	HB-04-4
SNP_FB_1045734	F_1045734_L9_25_1	4	5	HB-04-4
SNP_FB_0795840	F_0795840_L9_PA	4	6	HB-04-4b
SNP_FB_0795847	F_0795847_L9_PA	4	6.01	HB-04-4b
SNP_FB_0795854	F_0795854_L9_PA	4	6.02	HB-04-4b
SNP_FB_0904787	F_0904787_L15_48_1	4	7.12	HB-04-5
SNP_FB_0904789	F_0904789_L15_48_1	4	7.13	HB-04-5
SNP_FB_0904796	F_0904796_L15_48_1	4	7.14	HB-04-5
SNP_FB_0905063	F_0905063_L15_48_1	4	7.17	HB-04-5
SNP_FB_0905064	F_0905064_L15_48_1	4	7.18	HB-04-5
SNP_FB_0798152	F_0798152_L9_PA	4	8.05	HB-04-5
SNP_FB_0798173	F_0798173_L9_PA	4	8.1	HB-04-6
SNP_FB_0454152	F_0454152_L2_PA	4	13.02	HB-04-6b
SNP_FB_0558611	F_0558611_L4_PA	4	13.06	HB-04-8
SNP_FB_0558614	F_0558614_L4_PA	4	13.07	HB-04-8
RosBREEDSNP_SNP_CT_849833_Lg4_01597_MAF40_666094_exon2	R_849833_L4_PA	4	13.08	HB-04-8
SNP_FB_0558616	F_0558616_L4_PA	4	13.09	HB-04-8
SNP_FB_0558624	F_0558624_L4_PA	4	13.1	HB-04-8
RosBREEDSNP_SNP_CT_860737_Lg4_01597_MAF10_1664898_exon2	R_860737_L4_PA	4	13.14	HB-04-8
SNP_FB_0559406	F_0559406_L4_PA	4	15.01	HB-04-8b
SNP_FB_0559416	F_0559416_L4_PA	4	15.03	HB-04-8b
SNP_FB_0559419	F_0559419_L4_PA	4	15.05	HB-04-8b
SNP_FB_1091001	F_1091001_L4_26_2	4	17	HB-04-8c
SNP_FB_0246379	F_0246379_L14_PA	4	17.01	HB-04-8c
SNP_FB_0559805	F_0559805_L4_PA	4	17.02	HB-04-8c
SNP_FB_0559807	F_0559807_L4_PA	4	17.03	HB-04-8c
SNP_FB_0559825	F_0559825_L4_PA	4	17.05	HB-04-8c
SNP_FB_0559829	F_0559829_L4_PA	4	17.06	HB-04-8c
SNP_FB_0559832	F_0559832_L4_PA	4	17.07	HB-04-8c
SNP_FB_0559833	F_0559833_L4_PA	4	17.08	HB-04-8c
SNP_FB_0559838	F_0559838_L4_PA	4	17.11	HB-04-8c
SNP_FB_0353160	F_0353160_L16_PA	4	19.01	HB-04-8d
SNP_FB_0353164	F_0353164_L16_PA	4	19.02	HB-04-8d
SNP_FB_1091117	F_1091117_L4_27_2	4	19.042	HB-04-9
SNP_FB_1091120	F_1091120_L4_27_2	4	19.044	HB-04-9
SNP_FB_1091121	F_1091121_L4_27_2	4	19.046	HB-04-9
SNP_FB_0560731	F_0560731_L4_PA	4	19.07	HB-04-9
RosBREEDSNP_SNP_GT_2760781_Lg4_RosCOS2404_MAF20_MDP0000147445_exon1	R_2760781_L4_PA	4	19.08	HB-04-9
SNP_FB_0560738	F_0560738_L4_PA	4	19.09	HB-04-10
SNP_FB_0560739	F_0560739_L4_PA	4	19.1	HB-04-10
SNP_FB_0560740	F_0560740_L4_PA	4	19.11	HB-04-10
SNP_FB_0276835	F_0276835_L15_PA	4	21.07	HB-04-11
SNP_FB_0276838	F_0276838_L15_PA	4	21.08	HB-04-11
SNP_FB_1091276	F_1091276_L4_28_2	4	21.12	HB-04-11
SNP_FB_1091277	F_1091277_L4_28_2	4	21.13	HB-04-11
SNP_FB_0561837	F_0561837_L4_PA	4	21.133	HB-04-11
SNP_FB_0561843	F_0561843_L4_PA	4	21.136	HB-04-11
SNP_FB_1115384	F_1115384_L4_39_3	4	21.15	HB-04-11
SNP_FB_1115385	F_1115385_L4_39_3	4	21.16	HB-04-11
SNP_FB_1115390	F_1115390_L4_39_3	4	21.17	HB-04-11
SNP_FB_0562289	F_0562289_L4_PA	4	22	HB-04-11b
SNP_FB_0562298	F_0562298_L4_PA	4	22.01	HB-04-11b
SNP_FB_0562310	F_0562310_L4_PA	4	22.04	HB-04-11b
SNP_FB_0562311	F_0562311_L4_PA	4	22.05	HB-04-11b
SNP_FB_0562322	F_0562322_L4_PA	4	22.08	HB-04-11b
SNP_FB_0562324	F_0562324_L4_PA	4	22.09	HB-04-11b
SNP_FB_0563187	F_0563187_L4_PA	4	24	HB-04-11c
RosBREEDSNP_SNP_CT_4578560_Lg4_00705_MAF20_MDP0000176523_exon9	R_4578560_L4_PA	4	24.02	HB-04-11c
SNP_FB_0563202	F_0563202_L4_PA	4	24.04	HB-04-11c
SNP_FB_0563348	F_0563348_L4_PA	4	24.11	HB-04-12
SNP_FB_0563353	F_0563353_L4_PA	4	24.13	HB-04-12
SNP_FB_0563362	F_0563362_L4_PA	4	24.14	HB-04-12
SNP_FB_0563366	F_0563366_L4_PA	4	24.15	HB-04-12
SNP_FB_0563367	F_0563367_L4_PA	4	24.17	HB-04-12
SNP_FB_0979340	F_0979340_L4_16_1	4	24.19	HB-04-12
RosBREEDSNP_SNP_AG_4838321_Lg4_snpCO576145_MAF20_1639247_exon4	R_4838321_L4_PA	4	24.21	HB-04-12
SNP_FB_0979603	F_0979603_L4_16_1	4	25	HB-04-12
SNP_FB_0564250	F_0564250_L4_PA	4	25.01	HB-04-13
SNP_FB_0564737	F_0564737_L4_PA	4	25.02	HB-04-13
SNP_FB_0564738	F_0564738_L4_PA	4	25.03	HB-04-13
SNP_FB_0564740	F_0564740_L4_PA	4	25.04	HB-04-13
SNP_FB_0564745	F_0564745_L4_PA	4	25.05	HB-04-13
SNP_FB_0564748	F_0564748_L4_PA	4	25.06	HB-04-13
SNP_FB_0564749	F_0564749_L4_PA	4	25.07	HB-04-13
SNP_FB_0564760	F_0564760_L4_PA	4	25.09	HB-04-13
SNP_FB_0825851	F_0825851_L10_32_1	4	25.1	HB-04-13
SNP_FB_0825855	F_0825855_L10_32_1	4	25.11	HB-04-13
SNP_FB_0005956	F_0005956_L10_PA	4	25.13	HB-04-13
SNP_FB_0005957	F_0005957_L10_PA	4	25.14	HB-04-13
SNP_FB_0005958	F_0005958_L10_PA	4	25.15	HB-04-13
SNP_FB_0005963	F_0005963_L10_PA	4	25.16	HB-04-13
SNP_FB_0005966	F_0005966_L10_PA	4	25.17	HB-04-13
SNP_FB_0005974	F_0005974_L10_PA	4	25.18	HB-04-13
SNP_FB_0826183	F_0826183_L10_32_1	4	27.01	HB-04-14
SNP_FB_0826185	F_0826185_L10_32_1	4	27.02	HB-04-14
SNP_FB_0826200	F_0826200_L10_32_1	4	27.04	HB-04-14
SNP_FB_0826218	F_0826218_L10_32_1	4	27.06	HB-04-14
SNP_FB_0826219	F_0826219_L10_32_1	4	27.07	HB-04-14
SNP_FB_0826221	F_0826221_L10_32_1	4	27.08	HB-04-14
SNP_FB_1061167	F_1061167_L12_61_2	4	27.12	HB-04-14
SNP_FB_1061169	F_1061169_L12_61_2	4	27.14	HB-04-14
SNP_FB_1061180	F_1061180_L12_61_2	4	27.15	HB-04-14
SNP_FB_0663333	F_0663333_L6_PA	4	27.21	HB-04-14
SNP_FB_0663356	F_0663356_L6_PA	4	27.23	HB-04-15
SNP_FB_0663394	F_0663394_L6_PA	4	27.25	HB-04-15
SNP_FB_0565104	F_0565104_L4_PA	4	28.04	HB-04-15
SNP_FB_0565138	F_0565138_L4_PA	4	28.06	HB-04-15
SNP_FB_0980060	F_0980060_L4_17_1	4	28.08	HB-04-16
SNP_FB_0980065	F_0980065_L4_17_1	4	28.09	HB-04-16
SNP_FB_0980068	F_0980068_L4_17_1	4	28.1	HB-04-16
SNP_FB_0565419	F_0565419_L4_PA	4	28.14	HB-04-16
SNP_FB_0565420	F_0565420_L4_PA	4	28.15	HB-04-16
SNP_FB_0565434	F_0565434_L4_PA	4	28.17	HB-04-16
SNP_FB_0566754	F_0566754_L4_PA	4	30	HB-04-17
SNP_FB_0566755	F_0566755_L4_PA	4	30.01	HB-04-17
SNP_FB_0566774	F_0566774_L4_PA	4	30.05	HB-04-17
SNP_FB_0566775	F_0566775_L4_PA	4	30.06	HB-04-17
SNP_FB_0811248	F_0811248_L9_PA	4	30.08	HB-04-17
SNP_FB_0811258	F_0811258_L9_PA	4	30.1	HB-04-17
SNP_FB_0811624	F_0811624_L9_PA	4	30.14	HB-04-17
SNP_FB_0811631	F_0811631_L9_PA	4	30.15	HB-04-17
SNP_FB_0812223	F_0812223_L9_PA	4	30.19	HB-04-17
SNP_FB_0812225	F_0812225_L9_PA	4	30.2	HB-04-17
SNP_FB_0812226	F_0812226_L9_PA	4	30.21	HB-04-17
SNP_FB_0812238	F_0812238_L9_PA	4	30.24	HB-04-17
SNP_FB_0812239	F_0812239_L9_PA	4	30.25	HB-04-17
SNP_FB_0567463	F_0567463_L4_PA	4	31	HB-04-17b
SNP_FB_0567466	F_0567466_L4_PA	4	31.01	HB-04-17b
SNP_FB_0567469	F_0567469_L4_PA	4	31.02	HB-04-17b
SNP_FB_0567493	F_0567493_L4_PA	4	31.05	HB-04-17b
RosBREEDSNP_SNP_GA_7204908_Lg4_00363_MAF30_376770_exon1	R_7204908_L4_PA	4	31.1	HB-04-17b
SNP_FB_0567548	F_0567548_L4_PA	4	31.11	HB-04-17b
SNP_FB_0568365	F_0568365_L4_PA	4	31.14	HB-04-17b
SNP_FB_0615594	F_0615594_L5_PA	4	31.24	HB-04-17b
SNP_FB_0615599	F_0615599_L5_PA	4	31.27	HB-04-17b
SNP_FB_0569932	F_0569932_L4_PA	4	31.41	HB-04-17b
SNP_FB_0980766	F_0980766_L4_19_1	4	33.03	HB-04-18
SNP_FB_0981503	F_0981503_L4_20_1	4	33.05	HB-04-18
SNP_FB_0570692	F_0570692_L4_PA	4	33.16	HB-04-18
SNP_FB_0572009	F_0572009_L4_PA	4	34.01	HB-04-18b
SNP_FB_0572011	F_0572011_L4_PA	4	34.02	HB-04-18b
SNP_FB_0572022	F_0572022_L4_PA	4	34.04	HB-04-18b
SNP_FB_0572726	F_0572726_L4_PA	4	34.13	HB-04-18b
SNP_FB_0572727	F_0572727_L4_PA	4	34.14	HB-04-18b
SNP_FB_0572733	F_0572733_L4_PA	4	34.15	HB-04-18b
SNP_FB_0572741	F_0572741_L4_PA	4	34.17	HB-04-18b
SNP_FB_0572763	F_0572763_L4_PA	4	34.18	HB-04-18b
SNP_FB_0573208	F_0573208_L4_PA	4	35.01	HB-04-18c
SNP_FB_0573217	F_0573217_L4_PA	4	35.03	HB-04-18c
SNP_FB_0573224	F_0573224_L4_PA	4	35.06	HB-04-18c
SNP_FB_0573236	F_0573236_L4_PA	4	35.07	HB-04-18c
SNP_FB_0573237	F_0573237_L4_PA	4	35.08	HB-04-18c
SNP_FB_0573245	F_0573245_L4_PA	4	35.11	HB-04-18c
RosBREEDSNP_SNP_AG_12280132_Lg4_01353_MAF20_MDP0000232410_exon3	R_12280132_L4_PA	4	35.12	HB-04-18c
SNP_FB_0573888	F_0573888_L4_PA	4	37.05	HB-04-19
SNP_FB_0573890	F_0573890_L4_PA	4	37.06	HB-04-19
SNP_FB_0573891	F_0573891_L4_PA	4	37.07	HB-04-19
SNP_FB_0574574	F_0574574_L4_PA	4	37.071	HB-04-20
SNP_FB_0574572	F_0574572_L4_PA	4	37.076	HB-04-20
SNP_FB_0982337	F_0982337_L4_22_1	4	37.09	HB-04-20
SNP_FB_0982338	F_0982338_L4_22_1	4	37.151	HB-04-20
SNP_FB_0575069	F_0575069_L4_PA	4	37.17	HB-04-21
SNP_FB_0575073	F_0575073_L4_PA	4	37.19	HB-04-21
SNP_FB_0575075	F_0575075_L4_PA	4	37.2	HB-04-21
SNP_FB_0575077	F_0575077_L4_PA	4	37.21	HB-04-21
SNP_FB_0575084	F_0575084_L4_PA	4	37.23	HB-04-21
RosBREEDSNP_SNP_AC_13312189_Lg4_RosCOS3641_MAF20_110683_exon1	R_13312189_L4_PA	4	37.25	HB-04-21
SNP_FB_0575092	F_0575092_L4_PA	4	37.27	HB-04-21
RosBREEDSNP_SNP_GA_13524873_Lg4_RosCOS2954_MAF40_1654195_exon2	R_13524873_L4_PA	4	39	HB-04-22
SNP_FB_0575748	F_0575748_L4_PA	4	39.02	HB-04-22
SNP_FB_0576365	F_0576365_L4_PA	4	41	HB-04-22
SNP_FB_0576368	F_0576368_L4_PA	4	41.01	HB-04-22
SNP_FB_0576373	F_0576373_L4_PA	4	41.04	HB-04-22
SNP_FB_0576391	F_0576391_L4_PA	4	41.09	HB-04-22
GDsnp01095	GD_01095_L4_PA	4	41.15	HB-04-22
SNP_FB_0577051	F_0577051_L4_PA	4	41.16	HB-04-22
SNP_FB_0577063	F_0577063_L4_PA	4	41.2	HB-04-23
SNP_FB_0577067	F_0577067_L4_PA	4	41.22	HB-04-23
SNP_FB_0982992	F_0982992_L4_22_1	4	42.02	HB-04-23
SNP_FB_0577531	F_0577531_L4_PA	4	42.05	HB-04-23
SNP_FB_0577533	F_0577533_L4_PA	4	42.06	HB-04-23
SNP_FB_0577535	F_0577535_L4_PA	4	42.07	HB-04-23
SNP_FB_0577545	F_0577545_L4_PA	4	42.09	HB-04-23
GDsnp01292	GD_01292_L4_PA	4	42.11	HB-04-23
SNP_FB_0577563	F_0577563_L4_PA	4	42.12	HB-04-23
SNP_FB_0578266	F_0578266_L4_PA	4	43	HB-04-23b
SNP_FB_0578306	F_0578306_L4_PA	4	43.04	HB-04-23b
SNP_FB_0578310	F_0578310_L4_PA	4	43.06	HB-04-23b
SNP_FB_0579292	F_0579292_L4_PA	4	43.09	HB-04-23b
SNP_FB_0579405	F_0579405_L4_PA	4	46.01	HB-04-23c
RosBREEDSNP_SNP_TC_16168045_Lg4_00321_MAF20_344464_exon1	R_16168045_L4_PA	4	46.07	HB-04-23c
RosBREEDSNP_SNP_TC_16191177_Lg4_00321_MAF50_MDP0000630319_exon2	R_16191177_L4_PA	4	46.09	HB-04-23c
SNP_FB_0579789	F_0579789_L4_PA	4	46.1	HB-04-23c
SNP_FB_0579790	F_0579790_L4_PA	4	46.11	HB-04-23c
SNP_FB_0579793	F_0579793_L4_PA	4	46.12	HB-04-23c
SNP_FB_0983811	F_0983811_L4_23_1	4	47	HB-04-24
SNP_FB_0983813	F_0983813_L4_23_1	4	47.01	HB-04-24
SNP_FB_0983816	F_0983816_L4_23_1	4	47.03	HB-04-24
RosBREEDSNP_SNP_CA_16719136_Lg4_64850_MAF30_64850_exon1	R_16719136_L4_PA	4	47.05	HB-04-24
SNP_FB_0580722	F_0580722_L4_PA	4	47.07	HB-04-24
SNP_FB_0581112	F_0581112_L4_PA	4	47.15	HB-04-25
SNP_FB_0581116	F_0581116_L4_PA	4	47.16	HB-04-25
SNP_FB_0581122	F_0581122_L4_PA	4	47.18	HB-04-25
SNP_FB_0581128	F_0581128_L4_PA	4	47.19	HB-04-25
SNP_FB_0581130	F_0581130_L4_PA	4	47.2	HB-04-25
SNP_FB_0581135	F_0581135_L4_PA	4	47.21	HB-04-25
SNP_FB_0581139	F_0581139_L4_PA	4	47.22	HB-04-25
SNP_FB_0581142	F_0581142_L4_PA	4	47.23	HB-04-25
SNP_FB_0983938	F_0983938_L4_23_1	4	48.01	HB-04-25
SNP_FB_0983939	F_0983939_L4_23_1	4	48.02	HB-04-26
SNP_FB_0863169	F_0863169_L12_45_1	4	48.04	HB-04-26
SNP_FB_0863175	F_0863175_L12_45_1	4	48.06	HB-04-26
SNP_FB_0581628	F_0581628_L4_PA	4	49.01	HB-04-26b
SNP_FB_0581633	F_0581633_L4_PA	4	49.02	HB-04-26b
GDsnp00321	GD_00321_L4_PA	4	49.03	HB-04-26b
SNP_FB_0581642	F_0581642_L4_PA	4	49.04	HB-04-26b
SNP_FB_0581648	F_0581648_L4_PA	4	49.06	HB-04-26b
SNP_FB_0984211	F_0984211_L4_23_1	4	49.1	HB-04-26b
SNP_FB_0984223	F_0984223_L4_23_1	4	49.13	HB-04-26b
RosBREEDSNP_SNP_TG_18428562_Lg4_00619_MAF20_464560_exon1	R_18428562_L4_PA	4	51	HB-04-26c
SNP_FB_0582613	F_0582613_L4_PA	4	51.01	HB-04-27
SNP_FB_0582614	F_0582614_L4_PA	4	51.02	HB-04-27
RosBREEDSNP_SNP_GA_18418044_Lg4_00619_MAF30_MDP0000312342_exon1	R_18418044_L4_PA	4	51.03	HB-04-27
RosBREEDSNP_SNP_GA_18544856_Lg4_02277_MAF40_790526_exon1	R_18544856_L4_PA	4	51.06	HB-04-27
SNP_FB_0583214	F_0583214_L4_PA	4	54	HB-04-27b
SNP_FB_0583221	F_0583221_L4_PA	4	54.02	HB-04-27b
SNP_FB_0583233	F_0583233_L4_PA	4	54.06	HB-04-27b
SNP_FB_0583247	F_0583247_L4_PA	4	54.07	HB-04-27b
GDsnp00324	GD_00324_L4_PA	4	54.09	HB-04-27b
SNP_FB_0584659	F_0584659_L4_PA	4	55.01	HB-04-27c
SNP_FB_0584663	F_0584663_L4_PA	4	55.02	HB-04-27c
SNP_FB_0584669	F_0584669_L4_PA	4	55.03	HB-04-27c
SNP_FB_0584687	F_0584687_L4_PA	4	55.07	HB-04-27c
SNP_FB_0584693	F_0584693_L4_PA	4	55.09	HB-04-27c
GDsnp00881	GD_00881_L4_PA	4	55.11	HB-04-27c
RosBREEDSNP_SNP_AC_19520932_Lg4_00881_MAF40_47160_exon1	R_19520932_L4_PA	4	55.12	HB-04-27c
RosBREEDSNP_SNP_AG_19748645_Lg4_01481_MAF10_1675186_exon1	R_19748645_L4_PA	4	56.02	HB-04-27c
SNP_FB_0985132	F_0985132_L4_24_1	4	56.05	HB-04-27c
SNP_FB_0586210	F_0586210_L4_PA	4	56.08	HB-04-28
SNP_FB_0586211	F_0586211_L4_PA	4	56.09	HB-04-28
SNP_FB_0586212	F_0586212_L4_PA	4	56.1	HB-04-28
SNP_FB_0586217	F_0586217_L4_PA	4	56.12	HB-04-28
SNP_FB_0586219	F_0586219_L4_PA	4	56.13	HB-04-28
SNP_FB_0586232	F_0586232_L4_PA	4	56.15	HB-04-28
SNP_FB_0586245	F_0586245_L4_PA	4	56.17	HB-04-28
SNP_FB_0587138	F_0587138_L4_PA	4	58.05	HB-04-28b
SNP_FB_0587139	F_0587139_L4_PA	4	58.06	HB-04-28b
RosBREEDSNP_SNP_TC_20552378_Lg4_01773_MAF50_519325_exon1	R_20552378_L4_35_2	4	58.09	HB-04-28b
SNP_FB_0985954	F_0985954_L4_24_1	4	59.1	HB-04-28c
SNP_FB_0985962	F_0985962_L4_24_1	4	59.12	HB-04-28c
SNP_FB_0985966	F_0985966_L4_24_1	4	59.13	HB-04-28c
SNP_FB_0985972	F_0985972_L4_24_1	4	59.14	HB-04-28c
SNP_FB_0985973	F_0985973_L4_24_1	4	59.15	HB-04-28c
RosBREEDSNP_SNP_CA_21163375_Lg4_01236_MAF30_340323_exon1	R_21163375_L4_PA	4	59.19	HB-04-29
RosBREEDSNP_SNP_TG_21172343_Lg4_01236_MAF40_830679_exon1	R_21172343_L4_PA	4	59.21	HB-04-29
RosBREEDSNP_SNP_GA_21176452_Lg4_01236_MAF30_MDP0000663534_exon4	R_21176452_L4_PA	4	59.22	HB-04-29
RosBREEDSNP_SNP_AG_21422131_Lg4_01558_MAF30_MDP0000270110_exon4	R_21422131_L4_PA	4	60	HB-04-30
SNP_FB_0588457	F_0588457_L4_PA	4	61.01	HB-04-30
SNP_FB_0588458	F_0588458_L4_PA	4	61.02	HB-04-30
SNP_FB_0588469	F_0588469_L4_PA	4	61.05	HB-04-30
SNP_FB_0588475	F_0588475_L4_PA	4	61.06	HB-04-30
SNP_FB_0588480	F_0588480_L4_PA	4	61.08	HB-04-30
RosBREEDSNP_SNP_AG_21456371_Lg4_01558_MAF10_1644005_exon2	R_21456371_L4_PA	4	61.09	HB-04-30
GDsnp01558	GD_01558_L4_PA	4	61.1	HB-04-30
RosBREEDSNP_SNP_GA_21956655_Lg4_00523_MAF20_1641807_exon1	R_21956655_L4_24_1	4	63	HB-04-31
GDsnp01965	GD_01965_L4_24_1	4	63.01	HB-04-31
RosBREEDSNP_SNP_GA_22208785_Lg4_01026_MAF50_1688406_exon3	R_22208785_L4_PA	4	64.07	HB-04-32
SNP_FB_0589672	F_0589672_L4_PA	4	64.1	HB-04-32
SNP_FB_0589674	F_0589674_L4_PA	4	64.11	HB-04-32
SNP_FB_0589677	F_0589677_L4_PA	4	64.12	HB-04-32
SNP_FB_0589681	F_0589681_L4_PA	4	64.13	HB-04-32
SNP_FB_0986579	F_0986579_L4_24_1	4	66	HB-04-33
SNP_FB_0986582	F_0986582_L4_24_1	4	66.01	HB-04-33
SNP_FB_0986588	F_0986588_L4_24_1	4	66.02	HB-04-33
SNP_FB_0986600	F_0986600_L4_24_1	4	66.04	HB-04-33
SNP_FB_0986603	F_0986603_L4_24_1	4	66.05	HB-04-33
SNP_FB_0986605	F_0986605_L4_24_1	4	66.06	HB-04-33
SNP_FB_0590192	F_0590192_L4_PA	4	67.01	HB-04-33b
SNP_FB_0590194	F_0590194_L4_PA	4	67.03	HB-04-33b
SNP_FB_0590199	F_0590199_L4_PA	4	67.04	HB-04-33b
SNP_FB_0590201	F_0590201_L4_PA	4	67.05	HB-04-33b
SNP_FB_0590207	F_0590207_L4_PA	4	67.07	HB-04-33b
SNP_FB_0590208	F_0590208_L4_PA	4	67.08	HB-04-33b
SNP_FB_0590209	F_0590209_L4_PA	4	67.09	HB-04-33b
SNP_FB_0590701	F_0590701_L4_PA	4	67.11	HB-04-34
SNP_FB_0590704	F_0590704_L4_PA	4	67.12	HB-04-34
SNP_FB_0590716	F_0590716_L4_PA	4	67.15	HB-04-34
SNP_FB_0590721	F_0590721_L4_PA	4	67.16	HB-04-34
SNP_FB_0986758	F_0986758_L4_24_1	4	67.17	HB-04-34
SNP_FB_0986762	F_0986762_L4_24_1	4	67.19	HB-04-34
SNP_FB_0986770	F_0986770_L4_24_1	4	67.23	HB-04-34
SNP_FB_0986882	F_0986882_L4_25_1	4	69	HB-04-35
SNP_FB_0986886	F_0986886_L4_25_1	4	69.01	HB-04-35
RosBREEDSNP_SNP_CT_23383939_Lg4_01567_MAF10_1664500_exon1	R_23383939_L4_25_1	4	69.02	HB-04-35
SNP_FB_0591258	F_0591258_L4_PA	4	69.05	HB-04-35
SNP_FB_0591266	F_0591266_L4_PA	4	69.06	HB-04-35
SNP_FB_0591290	F_0591290_L4_PA	4	69.07	HB-04-35
SNP_FB_0591670	F_0591670_L4_PA	4	70.01	HB-04-35b
GDsnp00388	GD_00388_L4_PA	4	70.05	HB-04-35b
RosBREEDSNP_SNP_AC_23867559_Lg4_00681_MAF40_528703_exon1	R_23867559_L4_PA	4	71.08	HB-04-36
GDsnp00681	GD_00681_L4_PA	4	71.09	HB-04-36
RosBREEDSNP_SNP_TC_24223602_Lg4_00283_MAF20_1629780_exon5	R_24223602_L4_PA	4	72.01	HB-04-36
RosBREEDSNP_SNP_CT_24133020_Lg4_00232_MAF10_MDP0000171283_exon6	R_24133020_L4_PA	4	72.04	HB-04-36
SNP_FB_0592592	F_0592592_L4_PA	4	72.06	HB-04-36
SNP_FB_0592593	F_0592593_L4_PA	4	72.07	HB-04-36b
RosBREEDSNP_SNP_TC_24228399_Lg4_00283_MAF40_480443_exon2	R_24228399_L4_PA	4	72.08	HB-04-36b
SNP_FB_0592595	F_0592595_L4_PA	4	72.09	HB-04-36b
RosBREEDSNP_SNP_TC_24231394_Lg4_00283_MAF40_MDP0000191931_exon14	R_24231394_L4_PA	4	72.11	HB-04-36b
SNP_FB_0592615	F_0592615_L4_PA	4	72.12	HB-04-36b
RosBREEDSNP_SNP_GA_24262161_Lg4_00283_MAF30_176010_exon5	R_24262161_L4_PA	4	72.17	HB-04-36b
SNP_FB_0593320	F_0593320_L4_PA	4	73	HB-04-37
SNP_FB_0987649	F_0987649_L4_25_1	4	75.02	HB-04-37b
SNP_FB_0987664	F_0987664_L4_25_1	4	75.04	HB-04-37b
SNP_FB_0593788	F_0593788_L4_PA	4	75.11	HB-04-37b
RosBREEDSNP_SNP_TC_25055592_Lg4_00136_MAF30_MDP0000308806_exon2	R_25055592_L4_PA	4	75.15	HB-04-37b
RosBREEDSNP_SNP_GA_25047666_Lg4_00136_MAF40_MDP0000144202_exon1	R_25047666_L4_25_1	4	75.23	HB-04-38
SNP_FB_0987721	F_0987721_L4_25_1	4	75.231	HB-04-38
GDsnp00523	GD_00523_L4_36_2	4	75.24	HB-04-38
SNP_FB_0053586	F_0053586_L10_PA	5	1	HB-05-1
SNP_FB_0595277	F_0595277_L5_PA	5	1.02	HB-05-1
RosBREEDSNP_SNP_GA_575860_Lg5_00737_MAF30_MDP0000493647_exon1	R_575860_L5_PA	5	1.13	HB-05-2
GDsnp00737	GD_00737_L5_PA	5	1.16	HB-05-2
RosBREEDSNP_SNP_GA_602526_Lg5_00737_MAF50_1623827_exon1	R_602526_L5_PA	5	1.18	HB-05-2
SNP_FB_0595451	F_0595451_L5_PA	5	1.19	HB-05-2
RosBREEDSNP_SNP_AC_606585_Lg5_00737_MAF50_165106_exon1	R_606585_L5_PA	5	1.24	HB-05-2
RosBREEDSNP_SNP_AG_788558_Lg5_00460_MAF30_MDP0000297044_exon4	R_788558_L5_PA	5	1.29	HB-05-2
SNP_FB_0595731	F_0595731_L5_PA	5	1.31	HB-05-2
SNP_FB_0595735	F_0595735_L5_PA	5	1.32	HB-05-2
SNP_FB_0595736	F_0595736_L5_PA	5	1.33	HB-05-2
SNP_FB_0595765	F_0595765_L5_PA	5	1.36	HB-05-2
SNP_FB_0595768	F_0595768_L5_PA	5	1.38	HB-05-2
RosBREEDSNP_SNP_CT_981417_Lg5_01694_MAF50_1679637_exon2	R_981417_L5_PA	5	1.4	HB-05-2
RosBREEDSNP_SNP_TC_984342_Lg5_01694_MAF10_1654238_exon3	R_984342_L5_PA	5	1.41	HB-05-2
RosBREEDSNP_SNP_GA_993478_Lg5_01694_MAF50_470798_exon2	R_993478_L5_PA	5	1.43	HB-05-2
RosBREEDSNP_SNP_TC_1218831_Lg5_01956_MAF30_1629562_exon8	R_1218831_L5_PA	5	1.46	HB-05-2
SNP_FB_0596217	F_0596217_L5_PA	5	2	HB-05-2b
SNP_FB_0596221	F_0596221_L5_PA	5	2.01	HB-05-2b
SNP_FB_1115765	F_1115765_L5_84_3	5	4.01	HB-05-2c
SNP_FB_1115766	F_1115766_L5_84_3	5	4.02	HB-05-2c
SNP_FB_1115769	F_1115769_L5_84_3	5	4.03	HB-05-2c
RosBREEDSNP_SNP_TC_2399839_Lg5_02457_MAF50_1676520_exon2	R_2399839_L5_PA	5	4.06	HB-05-2c
SNP_FB_0597166	F_0597166_L5_PA	5	4.07	HB-05-2c
SNP_FB_0597167	F_0597167_L5_PA	5	4.08	HB-05-2c
SNP_FB_0597173	F_0597173_L5_PA	5	4.09	HB-05-2c
GDsnp00179	GD_00179_L5_PA	5	4.15	HB-05-3
RosBREEDSNP_SNP_GT_2426406_Lg5_00179_MAF40_377056_exon3	R_2426406_L5_PA	5	4.16	HB-05-3
RosBREEDSNP_SNP_AG_2446003_Lg5_00179_MAF50_MDP0000293843_exon2	R_2446003_L5_PA	5	4.17	HB-05-3
GDsnp02457	GD_02457_L5_PA	5	4.18	HB-05-3
SNP_FB_0597459	F_0597459_L5_PA	5	4.22	HB-05-3
RosBREEDSNP_SNP_GA_4192787_Lg5_01566_MAF40_MDP0000274788_exon5	R_4192787_L5_34_1	5	6.02	HB-05-4
RosBREEDSNP_SNP_AC_4171437_Lg5_01566_MAF20_MDP0000307862_exon16	R_4171437_L5_PA	5	6.03	HB-05-4
RosBREEDSNP_SNP_AG_4173950_Lg5_01566_MAF50_823038_exon1	R_4173950_L5_PA	5	6.04	HB-05-4
SNP_FB_0599007	F_0599007_L5_PA	5	6.09	HB-05-4
SNP_FB_0599012	F_0599012_L5_PA	5	6.1	HB-05-4
RosBREEDSNP_SNP_GA_4178848_Lg5_01566_MAF50_1687376_exon1	R_4178848_L5_PA	5	6.11	HB-05-4
GDsnp01566	GD_01566_L5_PA	5	6.12	HB-05-4
RosBREEDSNP_SNP_GA_4183536_Lg5_01566_MAF30_1653252_exon1	R_4183536_L5_PA	5	6.13	HB-05-4
RosBREEDSNP_SNP_CT_4273093_Lg5_01623_MAF20_1681896_exon6	R_4273093_L5_34_1	5	6.14	HB-05-4
RosBREEDSNP_SNP_GA_4277208_Lg5_01623_MAF40_291927_exon1	R_4277208_L5_34_1	5	6.15	HB-05-5
RosBREEDSNP_SNP_CT_4303901_Lg5_01623_MAF40_MDP0000255780_exon24	R_4303901_L5_PA	5	6.17	HB-05-5
RosBREEDSNP_SNP_TC_4312438_Lg5_01623_MAF50_1642998_exon6	R_4312438_L5_PA	5	6.18	HB-05-5
SNP_FB_0599586	F_0599586_L5_PA	5	7.02	HB-05-6
SNP_FB_0599606	F_0599606_L5_PA	5	7.04	HB-05-6
SNP_FB_0599610	F_0599610_L5_PA	5	7.05	HB-05-6
SNP_FB_0600222	F_0600222_L5_PA	5	9	HB-05-7
SNP_FB_0600252	F_0600252_L5_PA	5	9.04	HB-05-7
SNP_FB_0600256	F_0600256_L5_PA	5	9.05	HB-05-7
SNP_FB_0989856	F_0989856_L5_34_1	5	10.01	HB-05-7
SNP_FB_0989861	F_0989861_L5_34_1	5	10.03	HB-05-8
SNP_FB_0600917	F_0600917_L5_PA	5	10.06	HB-05-8
SNP_FB_0600920	F_0600920_L5_PA	5	10.07	HB-05-8
SNP_FB_0600934	F_0600934_L5_PA	5	10.09	HB-05-8
SNP_FB_0600940	F_0600940_L5_PA	5	10.11	HB-05-8
RosBREEDSNP_SNP_AC_5364297_Lg5_01697_MAF20_MDP0000247875_exon1	R_5364297_L5_PA	5	10.15	HB-05-9
SNP_FB_0990003	F_0990003_L5_34_1	5	10.23	HB-05-10
SNP_FB_0990005	F_0990005_L5_34_1	5	10.24	HB-05-10
SNP_FB_0990011	F_0990011_L5_34_1	5	10.26	HB-05-10
SNP_FB_0990020	F_0990020_L5_34_1	5	10.27	HB-05-10
SNP_FB_0990024	F_0990024_L5_34_1	5	10.28	HB-05-10
SNP_FB_0601642	F_0601642_L5_PA	5	10.3	HB-05-10
SNP_FB_0601652	F_0601652_L5_PA	5	10.32	HB-05-10
SNP_FB_0601654	F_0601654_L5_PA	5	10.33	HB-05-10
SNP_FB_0601661	F_0601661_L5_PA	5	10.36	HB-05-10
SNP_FB_0601671	F_0601671_L5_PA	5	10.37	HB-05-10
SNP_FB_0601672	F_0601672_L5_PA	5	10.38	HB-05-10
SNP_FB_0601836	F_0601836_L5_PA	5	10.41	HB-05-11
SNP_FB_0601840	F_0601840_L5_PA	5	10.43	HB-05-11
SNP_FB_0601837	F_0601837_L5_PA	5	10.45	HB-05-11
SNP_FB_0602357	F_0602357_L5_PA	5	13	HB-05-11
SNP_FB_0990256	F_0990256_L5_34_1	5	13.03	HB-05-12
SNP_FB_0990257	F_0990257_L5_34_1	5	13.04	HB-05-12
SNP_FB_0990258	F_0990258_L5_34_1	5	13.05	HB-05-12
SNP_FB_0990278	F_0990278_L5_34_1	5	13.08	HB-05-12
SNP_FB_0602955	F_0602955_L5_PA	5	13.09	HB-05-12
SNP_FB_0602985	F_0602985_L5_PA	5	13.13	HB-05-12
RosBREEDSNP_SNP_AG_6230318_Lg5_01333_MAF50_439245_exon1	R_6230318_L5_PA	5	13.14	HB-05-12
RosBREEDSNP_SNP_TG_6165596_Lg5_01333_MAF20_MDP0000174971_exon3	R_6165596_L5_PA	5	13.17	HB-05-12
RosBREEDSNP_SNP_AG_6192018_Lg5_01333_MAF20_492308_exon1	R_6192018_L5_PA	5	13.18	HB-05-12
SNP_FB_0603389	F_0603389_L5_PA	5	15.03	HB-05-12b
SNP_FB_0603892	F_0603892_L5_PA	5	17	HB-05-12c
SNP_FB_0603895	F_0603895_L5_PA	5	17.01	HB-05-13
SNP_FB_0603896	F_0603896_L5_PA	5	17.02	HB-05-13
GDsnp00238	GD_00238_L5_PA	5	17.03	HB-05-13
SNP_FB_0603901	F_0603901_L5_PA	5	17.04	HB-05-13
SNP_FB_0604576	F_0604576_L5_PA	5	18	HB-05-13
SNP_FB_0604582	F_0604582_L5_PA	5	18.01	HB-05-14
SNP_FB_0604593	F_0604593_L5_PA	5	18.02	HB-05-14
SNP_FB_0604599	F_0604599_L5_PA	5	18.03	HB-05-14
SNP_FB_0604619	F_0604619_L5_PA	5	18.07	HB-05-14
SNP_FB_0604624	F_0604624_L5_PA	5	18.08	HB-05-14
SNP_FB_0605899	F_0605899_L5_PA	5	19	HB-05-14b
SNP_FB_0605906	F_0605906_L5_PA	5	19.01	HB-05-14b
SNP_FB_0605910	F_0605910_L5_PA	5	19.02	HB-05-14b
SNP_FB_0605921	F_0605921_L5_PA	5	19.04	HB-05-14b
RosBREEDSNP_SNP_CT_8345524_Lg5_01208_MAF30_973835_exon1	R_8345524_L5_PA	5	20	HB-05-14b
SNP_FB_0606404	F_0606404_L5_PA	5	20.01	HB-05-15
SNP_FB_0606406	F_0606406_L5_PA	5	20.02	HB-05-15
SNP_FB_0606411	F_0606411_L5_PA	5	20.04	HB-05-15
SNP_FB_0606412	F_0606412_L5_PA	5	20.05	HB-05-15
SNP_FB_0606414	F_0606414_L5_PA	5	20.06	HB-05-15
GDsnp01208	GD_01208_L5_PA	5	20.07	HB-05-15
SNP_FB_0606420	F_0606420_L5_PA	5	20.09	HB-05-15
SNP_FB_0606425	F_0606425_L5_PA	5	20.1	HB-05-15
RosBREEDSNP_SNP_TC_8682553_Lg5_01942_MAF30_923981_exon1	R_8682553_L5_PA	5	20.14	HB-05-15
SNP_FB_0606845	F_0606845_L5_PA	5	20.18	HB-05-16
SNP_FB_0993153	F_0993153_L5_39_1	5	21.05	HB-05-16
SNP_FB_0993156	F_0993156_L5_39_1	5	21.07	HB-05-16
SNP_FB_0993175	F_0993175_L5_39_1	5	21.09	HB-05-16
SNP_FB_0993176	F_0993176_L5_39_1	5	21.1	HB-05-16
RosBREEDSNP_SNP_AC_14354679_Lg5_02834_MAF20_MDP0000493284_exon3	R_14354679_L5_PA	5	21.11	HB-05-16
SNP_FB_0614211	F_0614211_L5_PA	5	21.14	HB-05-16
RosBREEDSNP_SNP_CT_14365897_Lg5_02834_MAF40_MDP0000257064_exon3	R_14365897_L5_PA	5	21.16	HB-05-16
RosBREEDSNP_SNP_TC_14376292_Lg5_02834_MAF40_MDP0000184755_exon1	R_14376292_L5_PA	5	21.2	HB-05-16
RosBREEDSNP_SNP_GT_14412254_Lg5_02834_MAF50_983625_exon1	R_14412254_L5_PA	5	22.02	HB-05-17
RosBREEDSNP_SNP_TC_14520884_Lg5_151123__151123_exon1	R_14520884_L5_PA	5	22.06	HB-05-17
RosBREEDSNP_SNP_GT_14520956_Lg5_151123__151123_exon1	R_14520956_L5_PA	5	22.07	HB-05-17
RosBREEDSNP_SNP_GA_14520985_Lg5_151123__151123_exon1	R_14520985_L5_PA	5	22.08	HB-05-17
RosBREEDSNP_SNP_TG_14669782_Lg5_MDP0000553609_MAF20_MDP0000553609_exon1	R_14669782_L5_PA	5	22.09	HB-05-17
RosBREEDSNP_SNP_AC_14674789_Lg5_MDP0000553609_MAF50_MDP0000553609_exon3	R_14674789_L5_PA	5	22.1	HB-05-17
SNP_FB_0863475	F_0863475_L12_46_1	5	22.11	HB-05-17
SNP_FB_0607134	F_0607134_L5_PA	5	23.03	HB-05-18
SNP_FB_0607136	F_0607136_L5_PA	5	23.05	HB-05-18
SNP_FB_0607137	F_0607137_L5_PA	5	23.06	HB-05-18
RosBREEDSNP_SNP_AG_9267886_Lg5_01896_MAF50_1638631_exon5	R_9267886_L5_PA	5	23.07	HB-05-18
SNP_FB_0607328	F_0607328_L5_PA	5	24.01	HB-05-18
SNP_FB_0607347	F_0607347_L5_PA	5	24.07	HB-05-18
RosBREEDSNP_SNP_AG_9507490_Lg5_01781_MAF30_381189_exon1	R_9507490_L5_PA	5	24.08	HB-05-18
GDsnp01781	GD_01781_L5_PA	5	24.09	HB-05-18
RosBREEDSNP_SNP_GA_10281385_Lg5_01651_MAF20_526843_exon1	R_10281385_L5_PA	5	24.13	HB-05-19
RosBREEDSNP_SNP_GA_10289990_Lg5_01651_MAF50_1666134_exon1	R_10289990_L5_PA	5	24.14	HB-05-19
RosBREEDSNP_SNP_TC_10293726_Lg5_01651_MAF30_1668032_exon1	R_10293726_L5_PA	5	24.15	HB-05-19
SNP_FB_0608364	F_0608364_L5_PA	5	24.18	HB-05-19
GDsnp01651	GD_01651_L5_PA	5	24.19	HB-05-19
SNP_FB_0608382	F_0608382_L5_PA	5	24.22	HB-05-20
SNP_FB_0608384	F_0608384_L5_PA	5	24.23	HB-05-20
SNP_FB_0608388	F_0608388_L5_PA	5	24.24	HB-05-20
SNP_FB_0608389	F_0608389_L5_PA	5	24.25	HB-05-20
SNP_FB_0609815	F_0609815_L5_PA	5	28.02	HB-05-21
RosBREEDSNP_SNP_GA_11403959_Lg5_RosCOS1953_MAF20_MDP0000216403_exon1	R_11403959_L5_PA	5	28.03	HB-05-21
SNP_FB_0991819	F_0991819_L5_38_1	5	28.05	HB-05-21
SNP_FB_0991821	F_0991821_L5_38_1	5	28.06	HB-05-21
SNP_FB_0991822	F_0991822_L5_38_1	5	28.07	HB-05-21
SNP_FB_0991828	F_0991828_L5_38_1	5	28.1	HB-05-21
SNP_FB_0991829	F_0991829_L5_38_1	5	28.11	HB-05-21
SNP_FB_0610487	F_0610487_L5_PA	5	28.15	HB-05-22
SNP_FB_0610493	F_0610493_L5_PA	5	28.16	HB-05-22
RosBREEDSNP_SNP_AG_11445563_Lg5_RosCOS1953_MAF50_MDP0000204582_exon4	R_11445563_L5_PA	5	28.17	HB-05-22
SNP_FB_0610499	F_0610499_L5_PA	5	28.18	HB-05-22
RosBREEDSNP_SNP_GT_11479429_Lg5_RosCOS1953_MAF50_517811_exon4	R_11479429_L5_PA	5	28.19	HB-05-22
RosBREEDSNP_SNP_AC_12016362_Lg5_01319_MAF30_MDP0000224750_exon1	R_12016362_L5_PA	5	28.2	HB-05-22
RosBREEDSNP_SNP_CT_11970050_Lg5_01319_MAF40_MDP0000594281_exon1	R_11970050_L5_38_1	5	31.06	HB-05-22b
RosBREEDSNP_SNP_TC_11985564_Lg5_01319_MAF20_MDP0000661779_exon1	R_11985564_L5_38_1	5	31.07	HB-05-22b
SNP_FB_0611405	F_0611405_L5_PA	5	31.09	HB-05-22b
SNP_FB_0611411	F_0611411_L5_PA	5	31.1	HB-05-22b
SNP_FB_0611417	F_0611417_L5_PA	5	31.12	HB-05-22b
SNP_FB_0611418	F_0611418_L5_PA	5	31.13	HB-05-22b
SNP_FB_0611422	F_0611422_L5_PA	5	31.15	HB-05-22b
SNP_FB_0611434	F_0611434_L5_PA	5	31.17	HB-05-22b
GDsnp01319	GD_01319_L5_38_1	5	31.18	HB-05-22b
SNP_FB_1094221	F_1094221_L5_66_2	5	31.19	HB-05-22b
SNP_FB_1094228	F_1094228_L5_66_2	5	31.21	HB-05-22b
SNP_FB_0612624	F_0612624_L5_PA	5	31.26	HB-05-22b
SNP_FB_0992519	F_0992519_L5_38_1	5	31.3	HB-05-22b
SNP_FB_0462931	F_0462931_L2_PA	5	32.03	HB-05-23
SNP_FB_0462933	F_0462933_L2_PA	5	32.05	HB-05-23
SNP_FB_0462945	F_0462945_L2_PA	5	32.08	HB-05-23
SNP_FB_0629345	F_0629345_L5_PA	5	33.03	HB-05-24
SNP_FB_1095726	F_1095726_L5_73_2	5	33.09	HB-05-24
SNP_FB_0993439	F_0993439_L5_40_1	5	33.13	HB-05-24
SNP_FB_1094449	F_1094449_L5_69_2	5	34.03	HB-05-25
SNP_FB_0616690	F_0616690_L5_PA	5	34.05	HB-05-25
SNP_FB_0616698	F_0616698_L5_PA	5	34.06	HB-05-25
GDsnp02809	GD_02809_L5_PA	5	34.08	HB-05-25
SNP_FB_0616714	F_0616714_L5_PA	5	34.09	HB-05-25
GDsnp00978	GD_00978_L5_PA	5	36.04	HB-05-26
SNP_FB_0613612	F_0613612_L5_PA	5	36.06	HB-05-26
RosBREEDSNP_SNP_TG_13685952_Lg5_00978_MAF40_1618624_exon1	R_13685952_L5_PA	5	36.09	HB-05-26
SNP_FB_0617605	F_0617605_L5_PA	5	37.01	HB-05-27
SNP_FB_0617608	F_0617608_L5_PA	5	37.02	HB-05-27
SNP_FB_0617610	F_0617610_L5_PA	5	37.03	HB-05-27
SNP_FB_0617611	F_0617611_L5_PA	5	37.04	HB-05-27
SNP_FB_0323092	F_0323092_L15_PA	5	38.02	HB-05-27b
SNP_FB_0323102	F_0323102_L15_PA	5	38.05	HB-05-27b
SNP_FB_0323103	F_0323103_L15_PA	5	38.06	HB-05-27b
RosBREEDSNP_SNP_AG_18043587_Lg5_MDP0000580952_MAF20_MDP0000580952_exon7	R_18043587_L5_PA	5	38.07	HB-05-27b
SNP_FB_0618472	F_0618472_L5_PA	5	38.09	HB-05-27b
SNP_FB_0618990	F_0618990_L5_PA	5	39.03	HB-05-27b
SNP_FB_0618997	F_0618997_L5_PA	5	39.04	HB-05-28
SNP_FB_0619002	F_0619002_L5_PA	5	39.05	HB-05-28
SNP_FB_0619019	F_0619019_L5_PA	5	39.07	HB-05-28
SNP_FB_0995239	F_0995239_L5_42_1	5	39.11	HB-05-28
SNP_FB_0995242	F_0995242_L5_42_1	5	39.12	HB-05-28
SNP_FB_0995249	F_0995249_L5_42_1	5	39.13	HB-05-28
GDsnp00323	GD_00323_L5_PA	5	39.15	HB-05-28
RosBREEDSNP_SNP_GA_18579919_Lg5_00323_MAF30_MDP0000291499_exon1	R_18579919_L5_PA	5	39.17	HB-05-28
SNP_FB_0619585	F_0619585_L5_PA	5	39.2	HB-05-28
SNP_FB_0619601	F_0619601_L5_PA	5	39.23	HB-05-28
SNP_FB_0619602	F_0619602_L5_PA	5	39.24	HB-05-28
SNP_FB_0619609	F_0619609_L5_PA	5	39.26	HB-05-28
SNP_FB_0620376	F_0620376_L5_PA	5	40.03	HB-05-28
SNP_FB_0621430	F_0621430_L5_PA	5	42	HB-05-29
SNP_FB_0621432	F_0621432_L5_PA	5	42.02	HB-05-29
SNP_FB_0621436	F_0621436_L5_PA	5	42.03	HB-05-29
SNP_FB_0621446	F_0621446_L5_PA	5	42.06	HB-05-29
RosBREEDSNP_SNP_TC_19493983_Lg5_01478_MAF40_MDP0000141888_exon1	R_19493983_L5_PA	5	42.08	HB-05-29
SNP_FB_0621455	F_0621455_L5_PA	5	42.09	HB-05-29
GDsnp01478	GD_01478_L5_PA	5	42.13	HB-05-30
RosBREEDSNP_SNP_CT_19577005_Lg5_01478_MAF50_1664633_exon1	R_19577005_L5_PA	5	42.14	HB-05-30
RosBREEDSNP_SNP_TC_19678308_Lg5_00867_MAF30_980776_exon1	R_19678308_L5_PA	5	42.21	HB-05-30
GDsnp00867	GD_00867_L5_PA	5	42.22	HB-05-31
RosBREEDSNP_SNP_GA_19699729_Lg5_00867_MAF40_1675010_exon4	R_19699729_L5_PA	5	42.23	HB-05-31
SNP_FB_0995817	F_0995817_L5_42_1	5	42.25	HB-05-31
SNP_FB_0995824	F_0995824_L5_42_1	5	42.26	HB-05-31
SNP_FB_0622204	F_0622204_L5_PA	5	43.01	HB-05-31b
SNP_FB_0622222	F_0622222_L5_PA	5	43.07	HB-05-31b
RosBREEDSNP_SNP_AG_20289532_Lg5_RosCOS452_MAF30_1659924_exon3	R_20289532_L5_PA	5	44.04	HB-05-31c
SNP_FB_0623239	F_0623239_L5_PA	5	44.05	HB-05-31c
RosBREEDSNP_SNP_AG_20331733_Lg5_RosCOS452_MAF40_1624630_exon1	R_20331733_L5_PA	5	44.06	HB-05-31c
SNP_FB_0572914	F_0572914_L4_PA	5	45	HB-05-31c
SNP_FB_0572917	F_0572917_L4_PA	5	45.01	HB-05-32
SNP_FB_0572913	F_0572913_L4_PA	5	45.03	HB-05-32
SNP_FB_0572922	F_0572922_L4_PA	5	45.04	HB-05-32
SNP_FB_0572927	F_0572927_L4_PA	5	45.05	HB-05-32
SNP_FB_0572936	F_0572936_L4_PA	5	45.06	HB-05-32
SNP_FB_0679046	F_0679046_L6_PA	5	46	HB-05-32
SNP_FB_0679062	F_0679062_L6_PA	5	46.01	HB-05-32
SNP_FB_0679070	F_0679070_L6_PA	5	46.03	HB-05-32
SNP_FB_0679078	F_0679078_L6_PA	5	46.05	HB-05-32
SNP_FB_0679083	F_0679083_L6_PA	5	46.06	HB-05-32
SNP_FB_0679084	F_0679084_L6_PA	5	46.07	HB-05-32
SNP_FB_0679092	F_0679092_L6_PA	5	46.08	HB-05-32
SNP_FB_0679097	F_0679097_L6_PA	5	46.09	HB-05-32
SNP_FB_0624320	F_0624320_L5_PA	5	46.11	HB-05-33
SNP_FB_0624325	F_0624325_L5_PA	5	46.12	HB-05-33
SNP_FB_0624339	F_0624339_L5_PA	5	46.17	HB-05-33
RosBREEDSNP_SNP_TC_21399918_Lg5_RosCOS644_MAF20_251562_exon1	R_21399918_L5_PA	5	46.21	HB-05-33
RosBREEDSNP_SNP_TC_21402981_Lg5_RosCOS644_MAF30_MDP0000400164_exon4	R_21402981_L5_PA	5	46.22	HB-05-33
SNP_FB_0785528	F_0785528_L9_PA	5	46.23	HB-05-33
SNP_FB_0785529	F_0785529_L9_PA	5	46.24	HB-05-34
SNP_FB_0739072	F_0739072_L8_PA	5	47.07	HB-05-34
SNP_FB_0739090	F_0739090_L8_PA	5	47.11	HB-05-34
SNP_FB_0739091	F_0739091_L8_PA	5	47.12	HB-05-34
SNP_FB_0630028	F_0630028_L5_PA	5	47.16	HB-05-34
SNP_FB_0630020	F_0630020_L5_PA	5	48.01	HB-05-34b
SNP_FB_0630019	F_0630019_L5_PA	5	48.02	HB-05-34b
SNP_FB_0351898	F_0351898_L16_PA	5	48.09	HB-05-34b
SNP_FB_0351907	F_0351907_L16_PA	5	48.11	HB-05-35
SNP_FB_0351918	F_0351918_L16_PA	5	48.13	HB-05-35
SNP_FB_0021100	F_0021100_L10_PA	5	48.15	HB-05-35
SNP_FB_0021101	F_0021101_L10_PA	5	48.16	HB-05-35
SNP_FB_0021110	F_0021110_L10_PA	5	48.19	HB-05-35
SNP_FB_0021119	F_0021119_L10_PA	5	48.2	HB-05-35
SNP_FB_0020204	F_0020204_L10_PA	5	48.23	HB-05-36
SNP_FB_0019767	F_0019767_L10_PA	5	48.28	HB-05-37
SNP_FB_0019784	F_0019784_L10_PA	5	48.32	HB-05-37
SNP_FB_0019758	F_0019758_L10_PA	5	48.33	HB-05-37
SNP_FB_0736801	F_0736801_L8_PA	5	49	HB-05-38
SNP_FB_0736817	F_0736817_L8_PA	5	49.03	HB-05-38
SNP_FB_0736819	F_0736819_L8_PA	5	49.04	HB-05-38
SNP_FB_0630553	F_0630553_L5_PA	5	50	HB-05-38b
SNP_FB_0630559	F_0630559_L5_PA	5	50.03	HB-05-38b
RosBREEDSNP_SNP_GA_25131275_Lg5_00373_MAF20_MDP0000570588_exon2	R_25131275_L5_PA	5	50.04	HB-05-38b
SNP_FB_0630565	F_0630565_L5_PA	5	50.05	HB-05-38b
SNP_FB_0630567	F_0630567_L5_PA	5	50.06	HB-05-38b
SNP_FB_0630573	F_0630573_L5_PA	5	50.07	HB-05-38b
SNP_FB_0630574	F_0630574_L5_PA	5	50.08	HB-05-38b
RosBREEDSNP_SNP_AG_25133972_Lg5_00373_MAF30_1683155_exon6	R_25133972_L5_PA	5	50.09	HB-05-38b
RosBREEDSNP_SNP_AG_25120947_Lg5_00373_MAF40_25601_exon2	R_25120947_L5_46_1	5	51.01	HB-05-38c
SNP_FB_0998712	F_0998712_L5_46_1	5	51.02	HB-05-38c
SNP_FB_0737348	F_0737348_L8_PA	5	51.05	HB-05-38c
SNP_FB_0737349	F_0737349_L8_PA	5	51.06	HB-05-38c
SNP_FB_0737379	F_0737379_L8_PA	5	51.13	HB-05-38c
SNP_FB_0737970	F_0737970_L8_PA	5	52.05	HB-05-39d
SNP_FB_1019147	F_1019147_L7_47_1	5	52.13	HB-05-39d
SNP_FB_0631215	F_0631215_L5_PA	5	55.01	HB-05-40
SNP_FB_0631216	F_0631216_L5_PA	5	55.02	HB-05-40
SNP_FB_0631225	F_0631225_L5_PA	5	55.03	HB-05-40
SNP_FB_0631226	F_0631226_L5_PA	5	55.04	HB-05-40
RosBREEDSNP_SNP_GT_25806753_Lg5_MDP0000612011_MAF20_MDP0000612011_exon4	R_25806753_L5_PA	5	55.05	HB-05-40
SNP_FB_0632685	F_0632685_L5_PA	5	57.09	HB-05-40b
RosBREEDSNP_SNP_AC_26970454_Lg5_02729_MAF30_1664955_exon1	R_26970454_L5_PA	5	57.11	HB-05-40b
GDsnp02251	GD_02251_L5_PA	5	57.14	HB-05-40b
RosBREEDSNP_SNP_TC_26990664_Lg5_02251_MAF30_12707_exon1	R_26990664_L5_PA	5	57.15	HB-05-40b
SNP_FB_0633630	F_0633630_L5_PA	5	58	HB-05-41
RosBREEDSNP_SNP_GA_27675794_Lg5_01601_MAF50_24107_exon1	R_27675794_L5_PA	5	58.02	HB-05-41
SNP_FB_0633642	F_0633642_L5_PA	5	58.06	HB-05-41
RosBREEDSNP_SNP_AG_27680788_Lg5_01601_MAF20_4787_exon1	R_27680788_L5_PA	5	58.07	HB-05-41
RosBREEDSNP_SNP_GA_27700882_Lg5_01601_MAF30_1688320_exon1	R_27700882_L5_PA	5	58.1	HB-05-41
RosBREEDSNP_SNP_CT_27703600_Lg5_01601_MAF40_286143_exon1	R_27703600_L5_PA	5	58.11	HB-05-41
RosBREEDSNP_SNP_AG_27828226_Lg5_01859_MAF40_MDP0000440636_exon2	R_27828226_L5_PA	5	58.13	HB-05-41
SNP_FB_0633770	F_0633770_L5_PA	5	58.15	HB-05-41
SNP_FB_0633777	F_0633777_L5_PA	5	58.17	HB-05-41
RosBREEDSNP_SNP_CT_27902094_Lg5_01859_MAF10_1628805_exon2	R_27902094_L5_PA	5	58.21	HB-05-41
SNP_FB_0056441	F_0056441_L11_PA	5	60.05	HB-05-42
SNP_FB_0999645	F_0999645_L5_50_1	5	60.09	HB-05-42
SNP_FB_0999650	F_0999650_L5_50_1	5	60.11	HB-05-42
SNP_FB_0999654	F_0999654_L5_50_1	5	60.13	HB-05-42
SNP_FB_0636940	F_0636940_L5_PA	5	60.14	HB-05-42
SNP_FB_0636924	F_0636924_L5_PA	5	60.15	HB-05-42
SNP_FB_0636923	F_0636923_L5_PA	5	60.16	HB-05-42
SNP_FB_0636913	F_0636913_L5_PA	5	60.17	HB-05-42
SNP_FB_0636906	F_0636906_L5_PA	5	60.2	HB-05-42
SNP_FB_1096051	F_1096051_L5_77_2	5	60.3	HB-05-42
SNP_FB_1096061	F_1096061_L5_77_2	5	60.32	HB-05-43
SNP_FB_1096064	F_1096064_L5_77_2	5	60.33	HB-05-43
SNP_FB_0637165	F_0637165_L5_PA	5	60.43	HB-05-43
RosBREEDSNP_SNP_TG_30355439_Lg5_01751_MAF20_86485_exon1	R_30355439_L5_PA	5	60.44	HB-05-43
SNP_FB_0637482	F_0637482_L5_PA	5	60.48	HB-05-44
SNP_FB_0637491	F_0637491_L5_PA	5	60.51	HB-05-44
SNP_FB_0637510	F_0637510_L5_PA	5	60.54	HB-05-44
SNP_FB_0637513	F_0637513_L5_PA	5	60.55	HB-05-44
SNP_FB_0637659	F_0637659_L5_PA	5	60.59	HB-05-44
SNP_FB_0637661	F_0637661_L5_PA	5	60.6	HB-05-44
RosBREEDSNP_SNP_GA_31342659_Lg5_01539_MAF40_533208_exon1	R_31342659_L5_PA	5	60.66	HB-05-44
RosBREEDSNP_SNP_TC_31372866_Lg5_01539_MAF40_1647540_exon1	R_31372866_L5_PA	5	61.01	HB-05-44
SNP_FB_1000653	F_1000653_L5_53_1	5	61.03	HB-05-45
SNP_FB_1000654	F_1000654_L5_53_1	5	61.04	HB-05-45
SNP_FB_1000658	F_1000658_L5_53_1	5	61.05	HB-05-45
SNP_FB_1000662	F_1000662_L5_53_1	5	61.06	HB-05-45
SNP_FB_1000670	F_1000670_L5_53_1	5	61.07	HB-05-45
SNP_FB_1000671	F_1000671_L5_53_1	5	61.08	HB-05-45
SNP_FB_0638568	F_0638568_L5_PA	5	61.13	HB-05-45
SNP_FB_0956872	F_0956872_L2_27_1	5	61.19	HB-05-45
SNP_FB_0956873	F_0956873_L2_27_1	5	61.2	HB-05-45
SNP_FB_0434582	F_0434582_L1_PA	5	61.23	HB-05-45
SNP_FB_0082066	F_0082066_L11_PA	5	61.25	HB-05-46
SNP_FB_0082072	F_0082072_L11_PA	5	61.26	HB-05-46
SNP_FB_0082087	F_0082087_L11_PA	5	61.28	HB-05-46
SNP_FB_0082098	F_0082098_L11_PA	5	61.3	HB-05-46
SNP_FB_0082102	F_0082102_L11_PA	5	61.31	HB-05-46
SNP_FB_0639593	F_0639593_L5_PA	5	61.32	HB-05-46
SNP_FB_0639638	F_0639638_L5_PA	5	61.36	HB-05-46
SNP_FB_1005388	F_1005388_L6_34_1	5	61.361	HB-05-46
SNP_FB_1000746	F_1000746_L5_54_1	5	62	HB-05-46
GDsnp02729	GD_02729_L5_54_1	5	62.01	HB-05-46
SNP_FB_1000748	F_1000748_L5_54_1	5	62.02	HB-05-46
SNP_FB_1000749	F_1000749_L5_54_1	5	62.03	HB-05-46
SNP_FB_0639909	F_0639909_L5_PA	5	62.031	HB-05-46b
SNP_FB_0639913	F_0639913_L5_PA	5	62.032	HB-05-46b
SNP_FB_0639914	F_0639914_L5_PA	5	62.033	HB-05-46b
SNP_FB_0639916	F_0639916_L5_PA	5	62.034	HB-05-46b
RosBREEDSNP_SNP_CT_32907222_Lg5_214893_MAF30_214893_exon1	R_32907222_L5_PA	5	62.035	HB-05-46b
SNP_FB_0639921	F_0639921_L5_PA	5	62.036	HB-05-46b
SNP_FB_1001139	F_1001139_L5_55_1	5	64.02	HB-05-46c
SNP_FB_1001140	F_1001140_L5_55_1	5	64.03	HB-05-47
SNP_FB_0640491	F_0640491_L5_PA	5	64.07	HB-05-47
SNP_FB_0640495	F_0640495_L5_PA	5	64.08	HB-05-47
SNP_FB_0640497	F_0640497_L5_PA	5	64.09	HB-05-47
SNP_FB_0640500	F_0640500_L5_PA	5	64.1	HB-05-47
SNP_FB_0640503	F_0640503_L5_PA	5	64.11	HB-05-47
RosBREEDSNP_SNP_GA_33260850_Lg5_RosCOS1238_MAF40_541294_exon1	R_33260850_L5_PA	5	64.12	HB-05-47
RosBREEDSNP_SNP_CT_33263993_Lg5_RosCOS1238_MAF50_1680075_exon1	R_33263993_L5_PA	5	64.15	HB-05-47
SNP_FB_0640524	F_0640524_L5_PA	5	64.16	HB-05-47
RosBREEDSNP_SNP_CA_33278360_Lg5_RosCOS1238_MAF50_1638127_exon1	R_33278360_L5_PA	5	65.11	HB-05-47b
SNP_FB_0640959	F_0640959_L5_PA	5	65.24	HB-05-47b
SNP_FB_0533663	F_0533663_L3_PA	5	65.27	HB-05-47b
SNP_FB_0533665	F_0533665_L3_PA	5	65.28	HB-05-47b
SNP_FB_0533674	F_0533674_L3_PA	5	65.31	HB-05-47b
SNP_FB_1054172	F_1054172_L10_64_2	5	65.34	HB-05-47b
SNP_FB_0531231	F_0531231_L3_PA	5	65.46	HB-05-47b
SNP_FB_0531233	F_0531233_L3_PA	5	65.47	HB-05-47b
SNP_FB_0222648	F_0222648_L14_PA	5	65.53	HB-05-47b
SNP_FB_0222660	F_0222660_L14_PA	5	65.55	HB-05-47b
SNP_FB_0222661	F_0222661_L14_PA	5	65.56	HB-05-47b
SNP_FB_0703878	F_0703878_L7_PA	5	65.6	HB-05-47b
SNP_FB_0703890	F_0703890_L7_PA	5	65.62	HB-05-47b
SNP_FB_0088448	F_0088448_L11_PA	5	65.68	HB-05-47b
SNP_FB_0088455	F_0088455_L11_PA	5	65.69	HB-05-47b
SNP_FB_0088460	F_0088460_L11_PA	5	65.7	HB-05-47b
SNP_FB_0088481	F_0088481_L11_PA	5	65.72	HB-05-47b
SNP_FB_0088562	F_0088562_L11_PA	5	65.78	HB-05-48
SNP_FB_0088908	F_0088908_L11_PA	5	65.81	HB-05-48
SNP_FB_0088910	F_0088910_L11_PA	5	65.82	HB-05-48
SNP_FB_1001561	F_1001561_L5_56_1	5	69.02	HB-05-49
RosBREEDSNP_SNP_AG_34448952_Lg5_RosCOS2737_MAF20_389920_exon1	R_34448952_L5_PA	5	69.021	HB-05-49
SNP_FB_1001566	F_1001566_L5_56_1	5	69.04	HB-05-49
SNP_FB_0642172	F_0642172_L5_PA	5	69.14	HB-05-49
SNP_FB_0642167	F_0642167_L5_PA	5	69.16	HB-05-49
SNP_FB_0642164	F_0642164_L5_PA	5	69.17	HB-05-49
SNP_FB_0642163	F_0642163_L5_PA	5	69.19	HB-05-49
SNP_FB_0643438	F_0643438_L5_PA	5	70.02	HB-05-50
SNP_FB_0643392	F_0643392_L5_PA	5	70.06	HB-05-51
SNP_FB_0807144	F_0807144_L9_PA	5	70.09	HB-05-51
SNP_FB_0807976	F_0807976_L9_PA	5	70.17	HB-05-51
SNP_FB_0808617	F_0808617_L9_PA	5	70.23	HB-05-51
SNP_FB_0825618	F_0825618_L10_31_1	5	70.35	HB-05-52
SNP_FB_0825631	F_0825631_L10_31_1	5	70.38	HB-05-52
SNP_FB_0626665	F_0626665_L5_PA	5	71.02	HB-05-52
SNP_FB_0627054	F_0627054_L5_PA	5	71.04	HB-05-52
SNP_FB_0627057	F_0627057_L5_PA	5	71.06	HB-05-52
SNP_FB_0627064	F_0627064_L5_PA	5	71.09	HB-05-52
RosBREEDSNP_SNP_GA_23212514_Lg5_RosCOS1210_MAF40_1687970_exon6	R_23212514_L5_PA	5	71.14	HB-05-52
SNP_FB_0558282	F_0558282_L4_PA	5	72.01	HB-05-52b
SNP_FB_0558300	F_0558300_L4_PA	5	72.02	HB-05-53
SNP_FB_0558305	F_0558305_L4_PA	5	72.03	HB-05-53
SNP_FB_0822451	F_0822451_L9_PA	5	72.04	HB-05-53
SNP_FB_0324580	F_0324580_L15_PA	5	72.1	HB-05-53
SNP_FB_0324593	F_0324593_L15_PA	5	72.13	HB-05-53
SNP_FB_0324606	F_0324606_L15_PA	5	72.17	HB-05-53
SNP_FB_0324607	F_0324607_L15_PA	5	72.18	HB-05-53
SNP_FB_0915240	F_0915240_L15_76_1	5	72.21	HB-05-53
SNP_FB_0324907	F_0324907_L15_PA	5	73.01	HB-05-53
SNP_FB_0324908	F_0324908_L15_PA	5	73.02	HB-05-53
SNP_FB_0325321	F_0325321_L15_PA	5	74	HB-05-54
SNP_FB_1006173	F_1006173_L6_36_1	5	75.05	HB-05-54
SNP_FB_0664321	F_0664321_L6_PA	5	76.02	HB-05-54b
SNP_FB_0664340	F_0664340_L6_PA	5	76.04	HB-05-54b
RosBREEDSNP_SNP_AG_36487489_Lg5_00100_MAF50_MDP0000220692_exon2	R_36487489_L5_PA	5	76.07	HB-05-54b
SNP_FB_0644556	F_0644556_L5_PA	5	77.01	HB-05-54c
SNP_FB_0644562	F_0644562_L5_PA	5	77.06	HB-05-54c
RosBREEDSNP_SNP_CT_36498250_Lg5_00100_MAF30_MDP0000217948_exon20	R_36498250_L5_PA	5	77.08	HB-05-54c
GDsnp00100	GD_00100_L5_PA	5	79.01	HB-05-54d
RosBREEDSNP_SNP_CA_36546287_Lg5_00100_MAF40_1662719_exon2	R_36546287_L5_PA	5	79.02	HB-05-55
SNP_FB_0824834	F_0824834_L10_27_1	5	79.06	HB-05-55
SNP_FB_0824843	F_0824843_L10_27_1	5	79.07	HB-05-55
SNP_FB_0824847	F_0824847_L10_27_1	5	79.08	HB-05-55
SNP_FB_0824877	F_0824877_L10_27_1	5	80.01	HB-05-55b
SNP_FB_0824878	F_0824878_L10_27_1	5	80.02	HB-05-55b
SNP_FB_0533363	F_0533363_L3_PA	5	80.13	HB-05-55b
SNP_FB_0645332	F_0645332_L5_PA	5	80.16	HB-05-55b
SNP_FB_0645341	F_0645341_L5_PA	5	80.18	HB-05-55b
RosBREEDSNP_SNP_GT_37429382_Lg5_02674_MAF30_475767_exon2	R_37429382_L5_PA	5	80.19	HB-05-55b
RosBREEDSNP_SNP_CT_37469684_Lg5_02674_MAF40_324963_exon1	R_37469684_L5_PA	5	80.21	HB-05-55b
SNP_FB_0645472	F_0645472_L5_PA	5	80.22	HB-05-55b
SNP_FB_0645480	F_0645480_L5_PA	5	80.24	HB-05-55b
RosBREEDSNP_SNP_CT_361822_Lg6_00347_MAF20_335316_exon2	R_361822_L6_PA	6	0	HB-06-1
RosBREEDSNP_SNP_GA_392356_Lg6_00347_MAF10_1648995_exon1	R_392356_L6_PA	6	0.01	HB-06-1
SNP_FB_0645784	F_0645784_L6_PA	6	0.02	HB-06-1
GDsnp00347	GD_00347_L6_PA	6	0.04	HB-06-1
SNP_FB_0645793	F_0645793_L6_PA	6	0.05	HB-06-1
SNP_FB_0645797	F_0645797_L6_PA	6	0.06	HB-06-1
SNP_FB_0865630	F_0865630_L12_46_1	6	0.07	HB-06-1
SNP_FB_0865633	F_0865633_L12_46_1	6	0.08	HB-06-1
SNP_FB_0646172	F_0646172_L6_PA	6	0.09	HB-06-1
SNP_FB_0646173	F_0646173_L6_PA	6	0.1	HB-06-1
SNP_FB_0646175	F_0646175_L6_PA	6	0.11	HB-06-1
SNP_FB_0646177	F_0646177_L6_PA	6	0.12	HB-06-1
SNP_FB_0646178	F_0646178_L6_PA	6	0.13	HB-06-1
SNP_FB_0646192	F_0646192_L6_PA	6	0.14	HB-06-1
SNP_FB_0830026	F_0830026_L10_39_1	6	0.17	HB-06-1
SNP_FB_0830032	F_0830032_L10_39_1	6	0.18	HB-06-1
RosBREEDSNP_SNP_GA_1307443_Lg6_02169_MAF30_MDP0000296767_exon13	R_1307443_L6_PA	6	0.22	HB-06-1
SNP_FB_0647252	F_0647252_L6_PA	6	0.25	HB-06-1
SNP_FB_1096435	F_1096435_L6_46_2	6	0.28	HB-06-1
SNP_FB_1096444	F_1096444_L6_46_2	6	0.29	HB-06-1
SNP_FB_0647249	F_0647249_L6_PA	6	0.296	HB-06-1
GDsnp01087	GD_01087_L6_PA	6	0.3	HB-06-1
SNP_FB_0647371	F_0647371_L6_PA	6	0.31	HB-06-1
SNP_FB_0647372	F_0647372_L6_PA	6	0.32	HB-06-2
SNP_FB_0647377	F_0647377_L6_PA	6	0.34	HB-06-2
SNP_FB_0647379	F_0647379_L6_PA	6	0.35	HB-06-2
SNP_FB_0302311	F_0302311_L15_PA	6	0.36	HB-06-2
SNP_FB_0302312	F_0302312_L15_PA	6	0.37	HB-06-2
SNP_FB_0302315	F_0302315_L15_PA	6	0.38	HB-06-2
SNP_FB_0647892	F_0647892_L6_PA	6	1.01	HB-06-2
RosBREEDSNP_SNP_TC_2497711_Lg6_RosCOS777_MAF20_1623312_exon9	R_2497711_L6_PA	6	1.02	HB-06-2
SNP_FB_0648446	F_0648446_L6_PA	6	1.04	HB-06-2
SNP_FB_0648454	F_0648454_L6_PA	6	1.05	HB-06-2
RosBREEDSNP_SNP_AG_2553338_Lg6_RosCOS777_MAF40_MDP0000172990_exon2	R_2553338_L6_PA	6	1.06	HB-06-2
SNP_FB_0648485	F_0648485_L6_PA	6	1.07	HB-06-2
SNP_FB_0648798	F_0648798_L6_PA	6	1.08	HB-06-3
SNP_FB_0648809	F_0648809_L6_PA	6	1.11	HB-06-3
SNP_FB_0648811	F_0648811_L6_PA	6	1.12	HB-06-3
SNP_FB_0648815	F_0648815_L6_PA	6	1.13	HB-06-3
SNP_FB_0648817	F_0648817_L6_PA	6	1.14	HB-06-3
SNP_FB_0648821	F_0648821_L6_PA	6	1.15	HB-06-3
SNP_FB_0648823	F_0648823_L6_PA	6	1.16	HB-06-3
SNP_FB_0648985	F_0648985_L6_PA	6	1.18	HB-06-3
SNP_FB_0648994	F_0648994_L6_PA	6	1.2	HB-06-3
SNP_FB_0648999	F_0648999_L6_PA	6	1.22	HB-06-3
SNP_FB_0649006	F_0649006_L6_PA	6	1.23	HB-06-3
SNP_FB_0649009	F_0649009_L6_PA	6	1.24	HB-06-3
RosBREEDSNP_SNP_GA_3299580_Lg6_02819_MAF40_MDP0000254459_exon3	R_3299580_L6_PA	6	1.26	HB-06-3
SNP_FB_0880710	F_0880710_L13_46_1	6	1.27	HB-06-3
SNP_FB_0880721	F_0880721_L13_46_1	6	1.28	HB-06-3
SNP_FB_0649710	F_0649710_L6_PA	6	1.36	HB-06-3
SNP_FB_0649711	F_0649711_L6_PA	6	1.37	HB-06-4
SNP_FB_0649714	F_0649714_L6_PA	6	1.38	HB-06-4
SNP_FB_0649736	F_0649736_L6_PA	6	1.41	HB-06-4
SNP_FB_1096547	F_1096547_L6_48_2	6	1.43	HB-06-5
SNP_FB_0650067	F_0650067_L6_PA	6	1.44	HB-06-5
SNP_FB_0650068	F_0650068_L6_PA	6	1.45	HB-06-5
SNP_FB_0650070	F_0650070_L6_PA	6	1.46	HB-06-5
SNP_FB_0650072	F_0650072_L6_PA	6	1.47	HB-06-5
SNP_FB_0650073	F_0650073_L6_PA	6	1.48	HB-06-5
SNP_FB_0650074	F_0650074_L6_PA	6	1.49	HB-06-5
RosBREEDSNP_SNP_AG_3922847_Lg6_01747_MAF50_1431_exon2	R_3922847_L6_PA	6	1.5	HB-06-5
RosBREEDSNP_SNP_CT_3942180_Lg6_01747_MAF40_1636047_exon1	R_3942180_L6_PA	6	1.51	HB-06-5
SNP_FB_1002933	F_1002933_L6_28_1	6	1.52	HB-06-5
SNP_FB_1002936	F_1002936_L6_28_1	6	1.53	HB-06-5
SNP_FB_1002937	F_1002937_L6_28_1	6	1.54	HB-06-5
SNP_FB_1002959	F_1002959_L6_28_1	6	1.57	HB-06-5
SNP_FB_1002964	F_1002964_L6_28_1	6	1.58	HB-06-5
SNP_FB_1002983	F_1002983_L6_28_1	6	1.6	HB-06-5
SNP_FB_1003091	F_1003091_L6_28_1	6	1.64	HB-06-5
SNP_FB_1003094	F_1003094_L6_28_1	6	1.65	HB-06-5
SNP_FB_0650931	F_0650931_L6_PA	6	1.67	HB-06-5
SNP_FB_0650932	F_0650932_L6_PA	6	1.68	HB-06-5
SNP_FB_1003209	F_1003209_L6_28_1	6	1.73	HB-06-5
SNP_FB_1003217	F_1003217_L6_28_1	6	1.76	HB-06-5
SNP_FB_0651342	F_0651342_L6_PA	6	2.01	HB-06-5
SNP_FB_0651349	F_0651349_L6_PA	6	2.02	HB-06-6
SNP_FB_0651351	F_0651351_L6_PA	6	2.03	HB-06-6
RosBREEDSNP_SNP_AG_4554020_Lg6_00501_MAF50_384165_exon1	R_4554020_L6_PA	6	2.06	HB-06-6
RosBREEDSNP_SNP_GA_4558281_Lg6_00501_MAF50_MDP0000230322_exon5	R_4558281_L6_PA	6	2.09	HB-06-6
RosBREEDSNP_SNP_TG_4566174_Lg6_00501_MAF20_1633548_exon2	R_4566174_L6_PA	6	2.13	HB-06-6
RosBREEDSNP_SNP_TG_4578702_Lg6_00501_MAF40_241093_exon1	R_4578702_L6_PA	6	2.16	HB-06-6
RosBREEDSNP_SNP_AG_4782504_Lg6_263940__263940_exon2	R_4782504_L6_PA	6	2.165	HB-06-7
SNP_FB_0652383	F_0652383_L6_PA	6	2.18	HB-06-7
RosBREEDSNP_SNP_CT_4993076_Lg6_MDP0000075705_MAF50_MDP0000075705_exon1	R_4993076_L6_PA	6	2.2	HB-06-7
RosBREEDSNP_SNP_CT_4993274_Lg6_MDP0000075705_MAF10_MDP0000075705_exon1	R_4993274_L6_PA	6	2.21	HB-06-7
SNP_FB_0657008	F_0657008_L6_PA	6	3	HB-06-7
RosBREEDSNP_SNP_AG_7877366_Lg6_01954_MAF40_1673771_exon1	R_7877366_L6_PA	6	3.01	HB-06-7
SNP_FB_0657021	F_0657021_L6_PA	6	3.03	HB-06-7
GDsnp01954	GD_01954_L6_PA	6	3.08	HB-06-7
RosBREEDSNP_SNP_AG_5232792_Lg6_00082_MAF50_1649239_exon1	R_5232792_L6_PA	6	3.11	HB-06-8
RosBREEDSNP_SNP_CT_5243425_Lg6_00082_MAF50_1622771_exon1	R_5243425_L6_PA	6	3.12	HB-06-8
RosBREEDSNP_SNP_GA_5246231_Lg6_00082_MAF20_1647361_exon4	R_5246231_L6_PA	6	3.13	HB-06-8
RosBREEDSNP_SNP_AG_5253569_Lg6_RosCOS1410_MAF20_1665942_exon1	R_5253569_L6_PA	6	3.15	HB-06-8
RosBREEDSNP_SNP_GA_5261397_Lg6_RosCOS1410_MAF50_285277_exon1	R_5261397_L6_PA	6	3.16	HB-06-8
SNP_FB_0653078	F_0653078_L6_PA	6	3.21	HB-06-8
RosBREEDSNP_SNP_GA_5287964_Lg6_RosCOS1410_MAF40_498673_exon1	R_5287964_L6_PA	6	3.22	HB-06-9
SNP_FB_0653090	F_0653090_L6_PA	6	3.23	HB-06-9
SNP_FB_0653091	F_0653091_L6_PA	6	3.24	HB-06-9
SNP_FB_0653107	F_0653107_L6_PA	6	3.25	HB-06-9
SNP_FB_0654628	F_0654628_L6_PA	6	6.03	HB-06-9
SNP_FB_0654630	F_0654630_L6_PA	6	6.04	HB-06-10
RosBREEDSNP_SNP_CT_6220043_Lg6_01575_MAF40_69973_exon1	R_6220043_L6_PA	6	6.05	HB-06-10
SNP_FB_0654631	F_0654631_L6_PA	6	6.06	HB-06-10
SNP_FB_0654632	F_0654632_L6_PA	6	6.07	HB-06-10
SNP_FB_0654638	F_0654638_L6_PA	6	6.09	HB-06-10
GDsnp01575	GD_01575_L6_PA	6	6.1	HB-06-10
RosBREEDSNP_SNP_CT_6256664_Lg6_01575_MAF10_1675828_exon2	R_6256664_L6_PA	6	6.11	HB-06-10
SNP_FB_1063506	F_1063506_L13_50_2	6	6.14	HB-06-10
SNP_FB_0655274	F_0655274_L6_PA	6	6.19	HB-06-10
RosBREEDSNP_SNP_AC_6615652_Lg6_RosCOS1869_MAF40_1618698_exon6	R_6615652_L6_PA	6	6.21	HB-06-11
SNP_FB_0655281	F_0655281_L6_PA	6	6.22	HB-06-11
SNP_FB_0655298	F_0655298_L6_PA	6	6.26	HB-06-11
SNP_FB_0655302	F_0655302_L6_PA	6	6.27	HB-06-11
SNP_FB_0655906	F_0655906_L6_PA	6	6.35	HB-06-11
SNP_FB_0655916	F_0655916_L6_PA	6	6.37	HB-06-12
SNP_FB_0655917	F_0655917_L6_PA	6	6.38	HB-06-12
SNP_FB_0655918	F_0655918_L6_PA	6	6.39	HB-06-12
SNP_FB_0655936	F_0655936_L6_PA	6	6.41	HB-06-12
SNP_FB_0656437	F_0656437_L6_PA	6	6.42	HB-06-12
SNP_FB_0656440	F_0656440_L6_PA	6	6.43	HB-06-12
SNP_FB_0656447	F_0656447_L6_PA	6	6.45	HB-06-12
SNP_FB_0659774	F_0659774_L6_PA	6	6.48	HB-06-13
SNP_FB_0659777	F_0659777_L6_PA	6	6.5	HB-06-13
SNP_FB_0659785	F_0659785_L6_PA	6	6.51	HB-06-13
SNP_FB_0659786	F_0659786_L6_PA	6	6.52	HB-06-13
SNP_FB_0659793	F_0659793_L6_PA	6	6.53	HB-06-13
SNP_FB_0659794	F_0659794_L6_PA	6	6.54	HB-06-13
SNP_FB_0714630	F_0714630_L7_PA	6	6.57	HB-06-13
SNP_FB_0403176	F_0403176_L17_PA	6	6.6	HB-06-14
SNP_FB_0403182	F_0403182_L17_PA	6	6.61	HB-06-14
SNP_FB_0403189	F_0403189_L17_PA	6	6.62	HB-06-14
SNP_FB_0403222	F_0403222_L17_PA	6	6.64	HB-06-14
SNP_FB_0660582	F_0660582_L6_PA	6	6.65	HB-06-14
SNP_FB_0660576	F_0660576_L6_PA	6	6.66	HB-06-14
SNP_FB_0660574	F_0660574_L6_PA	6	6.67	HB-06-14
SNP_FB_0660573	F_0660573_L6_PA	6	6.68	HB-06-14
SNP_FB_0660542	F_0660542_L6_PA	6	6.7	HB-06-14
SNP_FB_1097570	F_1097570_L6_57_2	6	6.73	HB-06-14
SNP_FB_1097582	F_1097582_L6_57_2	6	6.74	HB-06-14
SNP_FB_1097597	F_1097597_L6_57_2	6	6.75	HB-06-14
SNP_FB_0659142	F_0659142_L6_PA	6	6.79	HB-06-14
SNP_FB_0659123	F_0659123_L6_PA	6	6.81	HB-06-14
SNP_FB_0659121	F_0659121_L6_PA	6	6.82	HB-06-14b
SNP_FB_0658111	F_0658111_L6_PA	6	7.04	HB-06-14b
SNP_FB_0658100	F_0658100_L6_PA	6	7.05	HB-06-14b
SNP_FB_0658098	F_0658098_L6_PA	6	7.08	HB-06-14b
SNP_FB_0658097	F_0658097_L6_PA	6	7.09	HB-06-14b
SNP_FB_0658096	F_0658096_L6_PA	6	7.1	HB-06-14b
SNP_FB_0658091	F_0658091_L6_PA	6	7.11	HB-06-14b
SNP_FB_0658087	F_0658087_L6_PA	6	7.12	HB-06-14b
SNP_FB_0241581	F_0241581_L14_PA	6	7.14	HB-06-14b
SNP_FB_0241589	F_0241589_L14_PA	6	7.16	HB-06-14b
RosBREEDSNP_SNP_TC_9378475_Lg6_02258_MAF10_1637701_exon2	R_9378475_L6_PA	6	7.165	HB-06-14b
SNP_FB_0891284	F_0891284_L14_41_1	6	7.166	HB-06-14b
SNP_FB_0891291	F_0891291_L14_41_1	6	7.167	HB-06-14b
SNP_FB_0660101	F_0660101_L6_PA	6	9.03	HB-06-14c
SNP_FB_0660103	F_0660103_L6_PA	6	9.04	HB-06-14c
SNP_FB_0660107	F_0660107_L6_PA	6	9.05	HB-06-14c
SNP_FB_1097188	F_1097188_L6_55_2	6	9.12	HB-06-14c
SNP_FB_1097195	F_1097195_L6_55_2	6	9.14	HB-06-14c
SNP_FB_0839829	F_0839829_L11_26_1	6	9.2	HB-06-14c
SNP_FB_0839830	F_0839830_L11_26_1	6	9.21	HB-06-14c
SNP_FB_0839833	F_0839833_L11_26_1	6	9.22	HB-06-14c
SNP_FB_0839860	F_0839860_L11_26_1	6	9.24	HB-06-14c
SNP_FB_0666725	F_0666725_L6_PA	6	9.43	HB-06-14c
SNP_FB_0666723	F_0666723_L6_PA	6	9.45	HB-06-14c
SNP_FB_0666653	F_0666653_L6_PA	6	9.605	HB-06-15
SNP_FB_0657903	F_0657903_L6_PA	6	9.61	HB-06-15
SNP_FB_0657890	F_0657890_L6_PA	6	9.65	HB-06-15
SNP_FB_0657886	F_0657886_L6_PA	6	9.68	HB-06-15
SNP_FB_0657885	F_0657885_L6_PA	6	9.69	HB-06-15
SNP_FB_0657883	F_0657883_L6_PA	6	9.7	HB-06-15
SNP_FB_0662269	F_0662269_L6_PA	6	9.82	HB-06-15
SNP_FB_0662270	F_0662270_L6_PA	6	9.83	HB-06-15
SNP_FB_0701454	F_0701454_L7_PA	6	9.95	HB-06-15
SNP_FB_1006503	F_1006503_L6_37_1	6	10.11	HB-06-15
SNP_FB_1006504	F_1006504_L6_37_1	6	10.12	HB-06-16
SNP_FB_1006513	F_1006513_L6_37_1	6	10.13	HB-06-16
GDsnp02763	GD_02763_L6_PA	6	10.43	HB-06-16
RosBREEDSNP_SNP_TC_12007655_Lg6_01366_MAF10_1630870_exon13	R_12007655_L6_PA	6	10.44	HB-06-17
SNP_FB_0667724	F_0667724_L6_PA	6	10.57	HB-06-17
SNP_FB_0667739	F_0667739_L6_PA	6	10.6	HB-06-17
SNP_FB_1106141	F_1106141_L9_45_2	6	11.1	HB-06-17
SNP_FB_0225016	F_0225016_L14_PA	6	11.3	HB-06-17
SNP_FB_0225020	F_0225020_L14_PA	6	11.32	HB-06-17
SNP_FB_0225031	F_0225031_L14_PA	6	11.39	HB-06-18
SNP_FB_0225032	F_0225032_L14_PA	6	11.4	HB-06-18
SNP_FB_1080093	F_1080093_L1_70_2	6	12.02	HB-06-18
SNP_FB_0666541	F_0666541_L6_PA	6	12.03	HB-06-19
SNP_FB_0666558	F_0666558_L6_PA	6	12.06	HB-06-19
SNP_FB_0938735	F_0938735_L1_37_1	6	13.046	HB-06-19b
SNP_FB_0938739	F_0938739_L1_37_1	6	13.19	HB-06-19b
SNP_FB_0938744	F_0938744_L1_37_1	6	13.2	HB-06-19b
SNP_FB_0410429	F_0410429_L1_PA	6	14	HB-06-19b
SNP_FB_0410431	F_0410431_L1_PA	6	14.01	HB-06-19b
SNP_FB_0410474	F_0410474_L1_PA	6	14.02	HB-06-19b
SNP_FB_0234817	F_0234817_L14_PA	6	15.01	HB-06-19c
SNP_FB_0234824	F_0234824_L14_PA	6	15.03	HB-06-19c
SNP_FB_1008747	F_1008747_L6_42_1	6	16	HB-06-20
SNP_FB_1008752	F_1008752_L6_42_1	6	16.02	HB-06-20
SNP_FB_1008757	F_1008757_L6_42_1	6	16.05	HB-06-20
SNP_FB_1008759	F_1008759_L6_42_1	6	16.06	HB-06-20
SNP_FB_1008766	F_1008766_L6_42_1	6	16.07	HB-06-20
SNP_FB_0668029	F_0668029_L6_PA	6	16.14	HB-06-20
SNP_FB_1116710	F_1116710_L6_67_3	6	16.2	HB-06-20
SNP_FB_1116730	F_1116730_L6_67_3	6	16.21	HB-06-20
SNP_FB_0905523	F_0905523_L15_48_1	6	17.01	HB-06-21
SNP_FB_0282767	F_0282767_L15_PA	6	17.05	HB-06-22
SNP_FB_0282771	F_0282771_L15_PA	6	17.06	HB-06-22
SNP_FB_0282776	F_0282776_L15_PA	6	17.08	HB-06-22
SNP_FB_0282796	F_0282796_L15_PA	6	17.09	HB-06-22
SNP_FB_0282798	F_0282798_L15_PA	6	17.1	HB-06-22
SNP_FB_0668778	F_0668778_L6_PA	6	17.22	HB-06-22
SNP_FB_1007354	F_1007354_L6_40_1	6	20.16	HB-06-23
RosBREEDSNP_SNP_AG_20428062_Lg6_00472_MAF30_1618489_exon10	R_20428062_L6_PA	6	20.18	HB-06-23
SNP_FB_0670821	F_0670821_L6_PA	6	21.11	HB-06-24
SNP_FB_0693670	F_0693670_L7_PA	6	23.04	HB-06-24b
SNP_FB_0693130	F_0693130_L7_PA	6	25.01	HB-06-24c
SNP_FB_0692516	F_0692516_L7_PA	6	26	HB-06-25
SNP_FB_0692535	F_0692535_L7_PA	6	26.02	HB-06-25
SNP_FB_0082918	F_0082918_L11_PA	6	26.04	HB-06-25
SNP_FB_0082921	F_0082921_L11_PA	6	26.05	HB-06-25
SNP_FB_0671026	F_0671026_L6_PA	6	27	HB-06-26
SNP_FB_0671030	F_0671030_L6_PA	6	27.01	HB-06-26
SNP_FB_0671033	F_0671033_L6_PA	6	27.02	HB-06-26
SNP_FB_1007766	F_1007766_L6_41_1	6	28.01	HB-06-26b
SNP_FB_0672143	F_0672143_L6_PA	6	29.02	HB-06-26c
RosBREEDSNP_SNP_AG_21677670_Lg6_00142_MAF50_1685978_exon2	R_21677670_L6_PA	6	29.03	HB-06-26c
SNP_FB_0672169	F_0672169_L6_PA	6	29.04	HB-06-26c
SNP_FB_0672949	F_0672949_L6_PA	6	31	HB-06-27
SNP_FB_0962602	F_0962602_L2_37_1	6	32.04	HB-06-27
SNP_FB_0962603	F_0962603_L2_37_1	6	32.05	HB-06-28
SNP_FB_0674514	F_0674514_L6_PA	6	33	HB-06-28
SNP_FB_0674518	F_0674518_L6_PA	6	33.01	HB-06-28
SNP_FB_0674520	F_0674520_L6_PA	6	33.02	HB-06-28
GDsnp01556	GD_01556_L6_PA	6	33.04	HB-06-28
SNP_FB_0674533	F_0674533_L6_PA	6	33.05	HB-06-28
SNP_FB_0674534	F_0674534_L6_PA	6	33.06	HB-06-28
RosBREEDSNP_SNP_AG_23453666_Lg6_01502_MAF40_1627896_exon1	R_23453666_L6_PA	6	33.08	HB-06-28
SNP_FB_0674538	F_0674538_L6_PA	6	33.09	HB-06-28
RosBREEDSNP_SNP_CT_23462644_Lg6_01502_MAF20_99517_exon1	R_23462644_L6_PA	6	33.13	HB-06-28
SNP_FB_0675024	F_0675024_L6_PA	6	35.03	HB-06-28b
SNP_FB_0796354	F_0796354_L9_PA	6	35.1	HB-06-28b
SNP_FB_1009075	F_1009075_L6_42_1	6	35.12	HB-06-28b
SNP_FB_1009076	F_1009076_L6_42_1	6	35.13	HB-06-28b
SNP_FB_1009077	F_1009077_L6_42_1	6	35.14	HB-06-28b
SNP_FB_1009078	F_1009078_L6_42_1	6	35.15	HB-06-28b
SNP_FB_1106001	F_1106001_L9_44_2	6	37.01	HB-06-28c
SNP_FB_1118738	F_1118738_L9_58_3	6	37.04	HB-06-29
SNP_FB_1118748	F_1118748_L9_58_3	6	37.07	HB-06-29
SNP_FB_0676097	F_0676097_L6_PA	6	37.08	HB-06-29
SNP_FB_0676100	F_0676100_L6_PA	6	37.09	HB-06-29
SNP_FB_0676804	F_0676804_L6_PA	6	40.05	HB-06-30
SNP_FB_0676805	F_0676805_L6_PA	6	40.06	HB-06-30
SNP_FB_0676807	F_0676807_L6_PA	6	40.07	HB-06-30
SNP_FB_1009613	F_1009613_L6_43_1	6	40.1	HB-06-30
SNP_FB_0677173	F_0677173_L6_PA	6	40.14	HB-06-31
RosBREEDSNP_SNP_GA_25319820_Lg6_01444_MAF40_340091_exon5	R_25319820_L6_PA	6	40.17	HB-06-31
SNP_FB_0677189	F_0677189_L6_PA	6	40.18	HB-06-31
SNP_FB_0677196	F_0677196_L6_PA	6	40.19	HB-06-31
SNP_FB_0677198	F_0677198_L6_PA	6	40.2	HB-06-31
SNP_FB_0677206	F_0677206_L6_PA	6	40.22	HB-06-31
GDsnp01444	GD_01444_L6_PA	6	41.03	HB-06-31b
GDsnp01502	GD_01502_L6_PA	6	41.04	HB-06-31b
SNP_FB_0677455	F_0677455_L6_PA	6	41.06	HB-06-31b
SNP_FB_0677857	F_0677857_L6_PA	6	42	HB-06-31b
SNP_FB_0677858	F_0677858_L6_PA	6	42.01	HB-06-32
SNP_FB_0677865	F_0677865_L6_PA	6	42.02	HB-06-32
SNP_FB_0677867	F_0677867_L6_PA	6	42.04	HB-06-32
SNP_FB_0677868	F_0677868_L6_PA	6	42.05	HB-06-32
GDsnp01682	GD_01682_L6_PA	6	47	HB-06-33
RosBREEDSNP_SNP_TC_26007783_Lg6_01682_MAF40_604254_exon1	R_26007783_L6_PA	6	47.02	HB-06-33
RosBREEDSNP_SNP_GT_26016395_Lg6_01682_MAF50_MDP0000266172_exon3	R_26016395_L6_PA	6	47.04	HB-06-33
RosBREEDSNP_SNP_AG_26018605_Lg6_01682_MAF30_1674330_exon1	R_26018605_L6_PA	6	47.05	HB-06-33
SNP_FB_0679420	F_0679420_L6_PA	6	48.02	HB-06-33b
SNP_FB_0680218	F_0680218_L6_PA	6	53	HB-06-34
SNP_FB_0680619	F_0680619_L6_PA	6	53.06	HB-06-34
SNP_FB_0680630	F_0680630_L6_PA	6	53.08	HB-06-34
SNP_FB_0680632	F_0680632_L6_PA	6	53.09	HB-06-34
RosBREEDSNP_SNP_GA_27497747_Lg6_RosCOS1040_MAF20_1658681_exon1	R_27497747_L6_PA	6	54.03	HB-06-34
SNP_FB_0680998	F_0680998_L6_PA	6	54.05	HB-06-34
SNP_FB_0680999	F_0680999_L6_PA	6	54.06	HB-06-34
SNP_FB_0681006	F_0681006_L6_PA	6	54.07	HB-06-34
RosBREEDSNP_SNP_TC_27796239_Lg6_RosCOS750_MAF20_318879_exon1	R_27796239_L6_PA	6	55.02	HB-06-35
RosBREEDSNP_SNP_AC_27798613_Lg6_RosCOS750_MAF10_1646682_exon1	R_27798613_L6_PA	6	55.03	HB-06-35
SNP_FB_0681286	F_0681286_L6_PA	6	55.04	HB-06-35
RosBREEDSNP_SNP_CT_27832806_Lg6_RosCOS750_MAF40_MDP0000163041_exon1	R_27832806_L6_PA	6	55.05	HB-06-35
SNP_FB_0681688	F_0681688_L6_PA	6	55.08	HB-06-35
SNP_FB_0681689	F_0681689_L6_PA	6	55.09	HB-06-35
SNP_FB_0681700	F_0681700_L6_PA	6	55.13	HB-06-35
SNP_FB_0681944	F_0681944_L6_PA	6	57	HB-06-35b
SNP_FB_0681947	F_0681947_L6_PA	6	57.01	HB-06-35b
SNP_FB_0681964	F_0681964_L6_PA	6	57.04	HB-06-35b
SNP_FB_0681965	F_0681965_L6_PA	6	57.05	HB-06-35b
SNP_FB_0682393	F_0682393_L6_PA	6	58.01	HB-06-35b
SNP_FB_0682398	F_0682398_L6_PA	6	58.04	HB-06-36
SNP_FB_0682399	F_0682399_L6_PA	6	58.05	HB-06-36
RosBREEDSNP_SNP_CA_28599216_Lg6_319206_MAF30_319206_exon3	R_28599216_L6_PA	6	58.1	HB-06-36
RosBREEDSNP_SNP_AG_28643044_Lg6_151545_MAF20_151545_exon1	R_28643044_L6_PA	6	58.11	HB-06-36
RosBREEDSNP_SNP_TC_28643077_Lg6_151545_MAF20_151545_exon1	R_28643077_L6_PA	6	58.12	HB-06-36
SNP_FB_1010942	F_1010942_L6_43_1	6	58.125	HB-06-36
SNP_FB_1010939	F_1010939_L6_43_1	6	59.01	HB-06-36b
SNP_FB_1010944	F_1010944_L6_43_1	6	59.03	HB-06-36b
SNP_FB_1010958	F_1010958_L6_43_1	6	59.05	HB-06-36b
SNP_FB_1010961	F_1010961_L6_43_1	6	59.06	HB-06-36b
RosBREEDSNP_SNP_GA_28837573_Lg6_01574_MAF30_1679148_exon3	R_28837573_L6_PA	6	59.063	HB-06-36b
RosBREEDSNP_SNP_GA_28845868_Lg6_01574_MAF20_MDP0000238670_exon6	R_28845868_L6_PA	6	59.066	HB-06-36b
SNP_FB_0682938	F_0682938_L6_PA	6	59.08	HB-06-36b
SNP_FB_0682939	F_0682939_L6_PA	6	59.09	HB-06-36b
RosBREEDSNP_SNP_AG_28870265_Lg6_01574_MAF40_1630839_exon1	R_28870265_L6_PA	6	59.1	HB-06-36b
SNP_FB_0682940	F_0682940_L6_PA	6	59.11	HB-06-36b
SNP_FB_0682944	F_0682944_L6_PA	6	59.14	HB-06-36b
SNP_FB_0682945	F_0682945_L6_PA	6	59.15	HB-06-36b
SNP_FB_0682946	F_0682946_L6_PA	6	59.16	HB-06-36b
SNP_FB_0682956	F_0682956_L6_PA	6	59.18	HB-06-36b
RosBREEDSNP_SNP_GT_30080885_Lg6_02138_MAF40_MDP0000151563_exon2	R_30080885_L6_PA	6	61.01	HB-06-37
SNP_FB_0684769	F_0684769_L6_PA	6	61.02	HB-06-37
SNP_FB_0684785	F_0684785_L6_PA	6	61.06	HB-06-37
RosBREEDSNP_SNP_CT_30141206_Lg6_02138_MAF50_95555_exon1	R_30141206_L6_PA	6	61.08	HB-06-37
SNP_FB_1011637	F_1011637_L6_44_1	6	62	HB-06-37b
SNP_FB_1011641	F_1011641_L6_44_1	6	62.01	HB-06-37b
SNP_FB_0685570	F_0685570_L6_PA	6	62.04	HB-06-37b
SNP_FB_0685651	F_0685651_L7_PA	7	1.01	HB-07-1
[truncated: 5,094 more rows]
