# Supplementary material for: Identification of novel genetic regions associated with resistance to European canker in apple
Source: BMC Plant Biol. 2022 Sep 21;22:452. doi: 10.1186/s12870-022-03833-0 (PMC9490996; doi:10.1186/s12870-022-03833-0)
Supplement: Supplementary file 5 — Additional file 5: Online resource 3. SNP data of multiparental population. [file 12870_2022_3833_MOESM5_ESM.csv]

Identification of novel genetic regions associated with resistance to European canker in apple.
Karlstr�m A. (1,3), G�mez-Cortecero A. (2), Nellist C.F. (2), Ordidge M. (3), Dunwell J.M. (3) and Harrison, R.J. (2)
(1) NIAB EMR, New Road, East Malling, West Malling, ME19 6BJ, United Kingdom
(2) NIAB, Lawrence Weaver Rd, Cambridge, CB3 0LE, United Kingdom
(3) University of Reading, School of Agriculture, Policy and Development, RG6 7EU, Reading, United Kingdom
Amanda.Karlstrom@niab.com
geno		CO_066276_L8_PA	EV_Eve1_R422	F_0000521_L10_PA	F_0000870_L10_PA	F_0000978_L10_PA	F_0000984_L10_PA	F_0000986_L10_PA	F_0000988_L10_PA	F_0000989_L10_PA	F_0000993_L10_PA	F_0000997_L10_PA	F_0001462_L10_PA	F_0001467_L10_PA	F_0001475_L10_PA	F_0001477_L10_PA	F_0002632_L10_PA	F_0002637_L10_PA	F_0002644_L10_PA	F_0002649_L10_PA	F_0003079_L10_PA	F_0003104_L10_PA	F_0003106_L10_PA	F_0003107_L10_PA	F_0003114_L10_PA	F_0003482_L10_PA	F_0003485_L10_PA	F_0003489_L10_PA	F_0003490_L10_PA	F_0003491_L10_PA	F_0004014_L10_PA	F_0004016_L10_PA	F_0004019_L10_PA	F_0004038_L10_PA	F_0004046_L10_PA	F_0005003_L10_PA	F_0005006_L10_PA	F_0005008_L10_PA	F_0005956_L10_PA	F_0005957_L10_PA	F_0005958_L10_PA	F_0005963_L10_PA	F_0005966_L10_PA	F_0005974_L10_PA	F_0007623_L10_PA	F_0007625_L10_PA	F_0008274_L10_PA	F_0008287_L10_PA	F_0008291_L10_PA
Aroma	progenitor	AA	AA	AC	AG	AA	AG	CC	AA	AG	AG	GG	AG	AG	AG	GG	AC	AA	AG	AA	AG	AC	AG	AC	GG	AG	AG	AG	AC	AG	AG	AG	AC	AA	GG	AA	AA	AG	AC	AG	AG	AG	AA	AG	AG	AG	CC	AG	GG
Braeburn	progenitor	AG	AG	CC	GG	AG	AG	AA	AG	AA	GG	AG	AG	GG	AA	GG	CC	AG	AG	AA	GG	AA	AA	AA	GG	AG	AA	GG	AA	GG	AA	AA	CC	AC	AA	AA	AG	AA	AC	GG	AG	AG	AG	AG	AG	AG	CC	GG	GG
Cox-Orange	progenitor	AA	GG	CC	GG	AG	GG	AC	AA	GG	AG	GG	AG	AG	AG	GG	AC	AG	GG	AA	AG	AC	AG	AC	GG	AG	AA	AA	CC	AG	AG	AG	AC	AA	AG	AA	AA	GG	AA	GG	AG	GG	AA	GG	AG	AG	CC	AG	AG
Delicious	progenitor	AA	AG	CC	GG	AA	GG	AA	AA	AG	AG	AG	GG	AG	AG	GG	AC	AA	AG	AG	AG	AC	AG	AC	AG	AA	AA	GG	AC	AG	AG	AG	AC	AA	AG	AA	AA	AG	AC	GG	GG	AG	AG	AG	AG	AG	AC	GG	GG
EM-Selection-1	progenitor	AA	GG	AC	AG	AA	AG	CC	AA	AG	AG	GG	AG	AG	AG	GG	AC	AA	AG	AA	AG	AC	AG	AC	GG	AA	AG	AG	AC	AG	AG	AG	AC	AC	AG	AG	AA	GG	AA	GG	GG	GG	AA	GG	GG	GG	CC	GG	AA
EM-Selection-2	progenitor	AG	GG	AC	AG	AG	AA	AC	AG	AA	GG	GG	AA	GG	AA	GG	CC	AG	AG	AA	GG	AA	AA	AA	GG	AG	AG	GG	AA	GG	AA	AA	CC	CC	AA	AG	AG	AG	AC	GG	GG	AG	AG	AG	AG	AG	CC	AG	GG
E55-55	progenitor	AA	GG	CC	GG	AA	GG	AA	AA	AG	AG	AG	GG	AG	AG	AG	CC	AA	AA	AA	GG	AA	AA	AA	GG	AG	AA	GG	AA	GG	AA	AA	CC	AC	AA	AA	AG	AA	AA	GG	AG	GG	AA	GG	GG	GG	CC	AA	GG
EM-Selection-3	progenitor	AA	AG	CC	GG	AG	AG	AA	AG	AG	AG	GG	AG	AG	AG	AG	CC	AG	AG	AA	GG	AA	AA	AA	GG	GG	AA	GG	AA	GG	AA	AA	CC	CC	AA	AA	GG	AA	AA	GG	GG	GG	AA	GG	AG	AG	CC	AA	GG
EM-Selection-4	progenitor	AA	GG	CC	GG	AA	GG	AA	AA	AG	AG	AG	GG	AG	AG	AG	CC	AA	AG	AA	GG	AC	AG	AC	AG	AG	AA	GG	AC	AG	AG	AG	AC	AC	AG	AA	AA	AG	AC	GG	AG	AG	AG	AG	AA	AA	CC	AG	AG
Elstar	progenitor	AG	AA	AC	AG	AA	GG	CC	AA	GG	AA	GG	GG	AA	GG	GG	AA	AA	GG	AA	AG	AC	AG	AC	GG	AG	AG	AG	AC	AG	AG	AG	AC	AA	AG	AA	AA	GG	CC	AG	GG	AA	AG	AA	AG	AG	CC	AA	GG
Falstaff	progenitor	AA	AG	AC	AG	AG	AG	AC	AG	AG	AG	GG	AG	AG	AG	GG	AC	AG	GG	AA	AG	AC	AG	AC	GG	AG	AA	AG	AC	AG	AG	AG	AC	AC	AG	AA	AG	AG	AC	GG	GG	AG	AG	AG	AG	AG	CC	AG	AG
Fiesta	progenitor	AA	GG	CC	GG	AA	GG	AC	AA	GG	AA	GG	GG	AA	GG	AG	AC	AA	GG	AA	AG	CC	GG	CC	AG	AA	AA	AG	CC	AA	GG	GG	AA	AA	GG	AA	AA	AG	AA	GG	AG	GG	AA	GG	AG	AG	CC	AG	AG
Filippa	progenitor	AA	AG	AC	AG	AA	AG	AC	AG	AA	GG	AG	AG	AG	AG	GG	CC	AA	AG	AA	AG	AC	AA	AC	AG	AG	AG	AG	AC	AG	AG	AA	AC	AA	GG	AA	AA	AG	AC	GG	AG	AG	AA	AG	AA	AA	CC	GG	AG
Fuji	progenitor	AA	AG	AC	AG	AA	AG	AC	AA	AG	AG	GG	AG	AG	AG	GG	AC	AA	AG	AG	AG	AC	AG	AC	AG	AG	AG	GG	AC	AG	AG	AG	AC	AA	AG	AA	AA	AG	AC	GG	AG	AG	AG	AG	AG	AG	CC	GG	AG
Gala	progenitor	AA	AG	CC	GG	GG	AG	AA	AG	AG	GG	GG	AA	GG	AA	GG	CC	GG	GG	AA	GG	AA	AA	AA	GG	GG	AA	AG	AC	GG	AA	AA	CC	AC	AA	AA	AG	AG	AA	GG	GG	GG	AA	GG	AA	AA	CC	AA	GG
Gloster-69	progenitor	AA	AG	CC	GG	AA	GG	AA	AA	AA	GG	AA	GG	GG	AA	GG	CC	AA	AA	AA	GG	AA	AA	AA	GG	AG	AA	GG	AA	GG	AA	AA	CC	AC	AA	AG	AA	AA	AC	GG	AG	AG	AG	AG	AG	AG	AC	AG	GG
Golden-Delicious	progenitor	AG	AG	AC	AG	AG	AG	AC	AG	AG	AG	GG	AG	AG	AG	GG	AC	AG	GG	AA	AG	AC	AG	AC	GG	AG	AA	AG	AC	AG	AG	AG	AC	AC	AG	AA	AG	AG	AC	GG	GG	AG	AG	AG	AG	AG	CC	AG	AG
Golden-Reinette	progenitor	GG	AG	CC	GG	AG	AG	AA	AG	AA	GG	AG	AG	GG	AA	GG	CC	AG	AG	AA	GG	AA	AA	AA	GG	GG	AG	AG	AC	GG	AA	AA	CC	AA	AA	AA	AA	GG	AC	AG	GG	AG	AA	AG	AA	AA	CC	GG	AG
Granny-Smith	progenitor	GG	GG	CC	GG	AA	GG	AA	AA	AA	GG	AG	GG	AG	AA	GG	CC	AG	AG	AA	GG	AA	AA	AA	GG	AG	AA	AG	AC	GG	AA	AA	CC	AA	AG	AA	AA	AG	AA	GG	GG	GG	AA	GG	GG	GG	AC	GG	AG
Grimes-Golden	progenitor	AG	AG	AC	AG	AA	GG	AC	AA	AG	AG	AG	GG	AG	AG	GG	AC	AA	AG	AA	AG	AC	AG	AC	GG	AG	AA	AG	AC	AG	AG	AG	AC	AC	AG	AA	AG	AG	AC	GG	GG	AG	AG	AG	GG	GG	AC	AG	GG
Idared	progenitor	AA	GG	CC	GG	AA	GG	AA	AA	AG	AG	AG	GG	AG	AG	AG	CC	AA	AG	AA	GG	AC	AG	AC	AG	AG	AA	GG	AC	AG	AG	AG	AC	AC	AG	AA	AG	AA	AA	GG	AG	GG	AA	GG	AG	AG	CC	AG	AG
Ingrid-Marie	progenitor	AG	AG	CC	GG	AA	AG	AC	AG	AG	AG	GG	GG	AA	GG	GG	AC	AA	GG	AA	AG	AC	AG	AC	GG	AG	AG	AG	AC	AG	AG	AG	AC	AA	AG	AA	AA	GG	AC	AG	GG	AG	AA	AG	AG	AG	AC	AG	GG
Jonamac	progenitor	AA	GG	CC	GG	AA	GG	AA	AA	AG	AG	AG	GG	AA	GG	AG	AC	AG	AG	AA	GG	CC	GG	CC	AA	AA	AA	GG	CC	AA	GG	AG	AC	AA	GG	AA	AA	AG	AC	GG	GG	AG	AG	AG	AG	AG	CC	AG	AG
Jonathan	progenitor	AA	GG	CC	GG	AA	GG	AA	AA	AG	AG	AG	GG	AG	AG	AG	CC	AA	AG	AA	GG	AC	AG	AC	AG	AA	AA	GG	AC	AG	AG	AG	AC	AA	AG	AA	AA	AA	AC	GG	AG	AG	AG	AG	AA	AA	CC	AG	AG
Keepsake	progenitor	AA	GG	CC	GG	AG	AG	AA	GG	AG	AG	GG	AG	AG	AG	GG	AC	AG	AG	AA	AG	AC	AA	AC	GG	AG	AA	AA	CC	AG	AG	AA	AC	AA	GG	AA	GG	AG	AC	AG	GG	AG	AA	AG	AG	AG	CC	GG	GG
Kidds-Orange	progenitor	AA	GG	CC	GG	AG	GG	AA	AA	GG	AG	GG	AG	AG	AG	GG	AC	AG	GG	AG	AG	AC	AG	AC	AG	AG	AA	AG	CC	AG	AG	AG	AC	AA	AG	AA	AA	GG	AA	GG	AG	GG	AA	GG	AA	AA	AC	AG	GG
Lady-Williams	progenitor	GG	GG	CC	GG	AA	GG	AA	AG	AG	GG	GG	GG	AA	AG	GG	AC	AA	AG	AG	AG	AC	AA	AA	GG	AA	AA	GG	AC	AG	AG	AA	AC	AA	GG	AA	AA	AG	AA	GG	GG	GG	AA	GG	GG	GG	AC	AG	GG
Lowland-raspberry	progenitor	AG	GG	AC	AG	AA	AG	AC	AA	AA	GG	GG	AG	AG	AA	GG	CC	AA	AA	AA	GG	AA	AA	AA	GG	AA	GG	GG	AA	GG	AA	AA	CC	CC	AA	GG	AA	GG	AC	GG	GG	AG	AA	AG	AG	AG	CC	GG	AA
M9	progenitor	AA	AG	CC	GG	AG	AG	AA	AG	AG	AG	GG	AG	AG	AG	AG	CC	AG	GG	AA	GG	AC	AG	AC	AG	AG	AA	AG	CC	AG	AG	AG	AC	AA	AG	AA	AA	AG	AC	AG	GG	AG	AA	AG	GG	GG	CC	AG	AG
MDX051-1	MDX051	AA	AA	CC	GG	AG	AG	AC	AG	AG	AG	GG	AG	AG	AG	GG	AC	AG	GG	AA	AG	AC	AG	AC	GG	AG	AA	AG	AC	AG	AA	AA	CC	AC	AG	AA	AG	AA	AC	GG	AG	AG	AG	AG	AG	AG	CC	AG	AG
MDX051-10	MDX051	AA	AG	CC	GG	AG	GG	AA	AA	AG	GG	AG	AG	GG	AA	GG	CC	AG	AG	AA	GG	AA	AA	AA	GG	AG	AA	AG	AC	GG	AA	AA	CC	AA	AA	AA	AA	AG	AA	GG	GG	GG	AA	GG	AG	AG	CC	AG	GG
MDX051-11	MDX051	AA	AG	CC	GG	AG	AG	AA	AG	AA	GG	AG	AG	GG	AA	GG	CC	AG	AG	AA	GG	AA	AA	AA	GG	GG	AA	GG	AA	GG	AA	AA	CC	CC	AA	AA	GG	AA	AA	GG	GG	GG	AA	GG	AA	AA	CC	AG	AG
MDX051-12	MDX051	AA	GG	CC	GG	AG	GG	AA	AA	AG	GG	AG	AG	GG	AA	GG	CC	AG	AG	AA	GG	AA	AA	AA	GG	GG	AA	AG	AC	GG	AA	AA	CC	AC	AA	AA	--	AG	AA	GG	GG	GG	AA	GG	AA	AA	CC	AG	AG
MDX051-13	MDX051	AG	GG	CC	GG	AG	GG	AA	AG	AG	GG	GG	AG	AG	AG	GG	AC	GG	AG	AA	GG	AC	AA	AC	AG	AG	AA	AA	CC	AG	AG	AA	AC	AA	AG	AA	AG	AG	AC	GG	GG	AG	AA	AG	AG	AG	CC	AG	AG
MDX051-15	MDX051	AA	GG	CC	GG	AG	GG	AA	AA	AG	GG	GG	AA	AG	AA	GG	CC	AG	AG	AA	GG	AA	AA	AA	GG	GG	AG	AG	AC	GG	AA	AA	CC	AA	AA	AG	AA	AG	AC	AG	GG	AG	AA	AG	AA	AA	CC	AG	AG
MDX051-16	MDX051	AA	AG	CC	GG	GG	AG	AA	AG	AG	GG	GG	AA	GG	AA	GG	CC	GG	GG	AA	GG	AA	AA	AA	GG	GG	AA	AG	AC	GG	AA	AA	CC	AC	AA	AA	AG	AG	AA	GG	GG	GG	AA	GG	AA	AA	CC	AG	AG
MDX051-17	MDX051	AA	AA	CC	GG	AG	AG	AA	AG	AA	GG	AG	AG	GG	AA	GG	CC	AG	AG	AA	GG	AA	AA	AA	GG	AG	AA	GG	AA	GG	AA	AA	CC	AC	AA	AA	AG	AA	AA	GG	GG	GG	AA	GG	AA	AA	CC	AA	GG
MDX051-18	MDX051	AA	GG	CC	GG	AG	AG	AA	AG	AA	GG	AG	AG	GG	AA	GG	CC	AG	AG	AA	GG	AA	AA	AA	GG	AG	AA	GG	AA	GG	AA	AA	CC	AC	AA	AA	AG	AA	AC	GG	GG	AG	AG	AG	AG	AG	AC	AG	GG
MDX051-19	MDX051	AA	GG	CC	GG	AG	GG	AA	AA	AG	GG	AG	AG	GG	AA	GG	CC	AG	AG	AA	GG	AA	AA	AA	GG	GG	AA	AG	AC	GG	AA	AA	CC	AC	AA	AA	AG	AG	AC	AG	GG	AG	AA	AG	AA	AA	CC	AG	AG
MDX051-2	MDX051	AA	GG	CC	GG	GG	AG	AA	AG	AG	GG	GG	AA	GG	AA	GG	CC	GG	GG	AA	GG	AA	AA	AA	GG	GG	AA	AG	AC	GG	AA	AA	CC	AC	AA	AA	AG	AG	AA	GG	AG	GG	AA	GG	AA	--	CC	AG	AG
MDX051-20	MDX051	AG	AG	CC	GG	AG	AG	AA	AG	AG	GG	GG	AG	AG	AG	GG	CC	AG	GG	AA	GG	AA	AA	AA	GG	GG	AG	AG	AC	GG	AA	AA	CC	AA	AA	AA	AA	GG	AA	GG	GG	GG	AA	GG	AA	AA	AC	AG	GG
MDX051-21	MDX051	AA	AG	CC	GG	AG	GG	AA	AA	AG	GG	AG	AG	GG	AA	GG	CC	AG	AG	AA	GG	AA	AA	AA	GG	GG	AA	AG	AC	GG	AA	AA	CC	AC	AA	AA	--	AG	AC	AG	GG	AG	AA	AG	AA	AA	CC	AG	AG
MDX051-22	MDX051	AG	AA	CC	GG	GG	AG	AA	AG	AG	GG	GG	AA	GG	AA	GG	CC	GG	GG	AA	GG	AA	AA	AA	GG	GG	AA	AA	CC	GG	AA	AA	CC	AA	AA	AA	AA	GG	AA	GG	GG	GG	AA	GG	AA	AA	CC	AA	GG
MDX051-23	MDX051	AA	AG	CC	GG	AG	AG	AA	AG	AA	GG	AG	AG	GG	AA	GG	CC	AG	AG	AA	GG	AA	AA	AA	GG	GG	AA	GG	AA	GG	AA	AA	CC	CC	AA	AA	GG	AA	AA	GG	GG	GG	AA	GG	AA	AA	CC	AG	AG
MDX051-24	MDX051	AA	AG	CC	GG	AG	GG	AA	AA	AG	GG	AG	AG	GG	AA	GG	CC	AG	AG	AA	GG	AA	AA	AA	GG	GG	AA	AG	AC	GG	AA	AA	CC	AC	AA	AA	AG	AG	AC	AG	GG	AG	AA	AG	AA	AA	CC	AG	AG
MDX051-25	MDX051	AA	GG	CC	GG	AG	GG	AA	AA	GG	AG	GG	AG	AG	AG	GG	AC	AG	GG	AG	AG	AC	AG	AC	AG	AG	AA	AG	CC	AG	AG	AG	AC	AA	AG	AA	AA	GG	AA	GG	GG	GG	AA	GG	AG	AG	CC	AG	GG
MDX051-26	MDX051	AA	AG	CC	GG	GG	AG	AA	AG	AG	GG	GG	AA	GG	AA	GG	CC	GG	GG	AA	GG	AA	AA	AA	GG	GG	AA	AG	AC	GG	AA	AA	CC	AC	AA	AA	--	AG	AA	GG	GG	GG	AA	GG	AA	AA	CC	AG	GG
MDX051-27	MDX051	AA	AA	CC	GG	AG	GG	AA	AA	GG	AG	GG	AG	AG	AG	GG	AC	AG	GG	AG	AG	AC	AG	AC	AG	AG	AA	AG	CC	AG	AG	AG	AC	AA	AG	AA	AA	GG	AA	GG	GG	GG	AA	GG	AG	AG	CC	AG	GG
MDX051-28	MDX051	AA	AA	CC	GG	AG	AG	AA	AG	AG	GG	GG	AG	AG	AG	GG	CC	AG	GG	AA	GG	AA	AA	AA	GG	GG	AG	AG	AC	GG	AA	AA	CC	AA	AA	AA	AA	GG	AA	GG	GG	GG	AA	GG	AA	AA	CC	AG	AG
MDX051-29	MDX051	AA	AG	CC	GG	AG	GG	AA	AA	AG	GG	AG	AG	GG	AA	GG	CC	AG	AG	AA	GG	AA	AA	AA	GG	GG	AA	AG	AC	GG	AA	AA	CC	AC	AA	AA	--	AG	AC	AG	GG	AG	AA	AG	AA	AA	CC	AG	AG
MDX051-3	MDX051	AA	AG	CC	GG	GG	AG	AA	AG	AG	GG	GG	AA	GG	AA	GG	CC	GG	GG	AA	GG	AA	AA	AA	GG	GG	AA	AG	AC	GG	AA	AA	CC	AC	AA	AA	AG	AG	AC	AG	GG	AG	AA	AG	AA	AA	CC	AG	AG
MDX051-30	MDX051	AA	AG	CC	GG	GG	AG	AA	AG	AG	GG	GG	AA	GG	AA	GG	CC	GG	GG	AA	GG	AA	AA	AA	GG	GG	AA	AG	AC	GG	AA	AA	CC	AC	AA	AA	AG	AG	AA	GG	GG	GG	AA	GG	AA	AA	CC	AG	AG
MDX051-31	MDX051	AA	AG	CC	GG	GG	AG	AA	AG	AG	GG	GG	AA	GG	AA	GG	CC	GG	GG	AA	GG	AA	AA	AA	GG	GG	AA	AG	AC	GG	AA	AA	CC	AC	AA	AA	AG	AG	AC	AG	GG	AG	AA	AG	AA	AA	CC	AG	AG
MDX051-32	MDX051	AA	GG	CC	GG	AG	AG	AA	AG	AG	AG	GG	AG	AG	AG	GG	AC	AG	GG	AG	AG	AC	AG	AC	AG	AG	AA	GG	AC	AG	AG	AG	AC	AC	AG	AA	AG	AG	AC	GG	GG	AG	AG	AG	AG	AG	CC	AG	GG
MDX051-33	MDX051	AA	GG	CC	GG	AG	AG	AA	AG	AG	AG	GG	AG	AG	AG	GG	AC	AG	GG	AG	AG	AC	AG	AC	AG	AG	AA	GG	AC	AG	AG	AG	AC	AC	AG	AA	AG	AG	AC	GG	GG	AG	AG	AG	AG	AG	AC	AG	GG
MDX051-34	MDX051	AA	GG	CC	GG	AG	AG	AA	GG	AA	GG	AG	AG	AG	AG	GG	AC	AG	GG	AA	GG	AC	AA	AC	AG	AG	AA	AG	AC	AG	AG	AA	AC	AC	AG	AA	AG	AG	AA	GG	GG	GG	AA	GG	AG	AG	CC	AG	AG
MDX051-35	MDX051	AG	AG	CC	GG	GG	AG	AA	AG	AG	GG	GG	AA	GG	AA	GG	CC	GG	GG	AA	GG	AA	AA	AA	GG	GG	AA	AA	CC	GG	AA	AA	CC	AA	AA	AA	AA	GG	AC	GG	GG	AG	AG	AG	AG	AG	CC	AA	GG
MDX051-36	MDX051	AA	GG	CC	GG	AG	AG	AA	AG	AA	GG	AG	AG	GG	AA	GG	CC	GG	GG	AA	GG	AA	AA	AA	GG	GG	AA	GG	AA	GG	AA	AA	CC	CC	AA	AA	GG	AA	AA	GG	GG	GG	AA	GG	AA	AA	CC	AG	AG
MDX051-37	MDX051	AA	GG	CC	GG	AG	GG	AA	AA	AG	GG	AG	AG	GG	AA	GG	CC	AG	AG	AA	GG	AA	AA	AA	GG	GG	AA	AG	AC	GG	AA	AA	CC	AC	AA	AA	AG	AG	AC	AG	GG	AG	AA	AG	AA	AA	CC	AG	AG
MDX051-38	MDX051	AA	AG	CC	GG	AG	GG	AA	AA	GG	AG	GG	AG	AG	AG	GG	AC	AG	GG	AG	AG	AC	AG	AC	AG	AG	AA	AG	CC	AG	AG	AG	AC	AA	AG	AA	AA	GG	AA	GG	GG	GG	AA	GG	AA	AA	CC	AG	GG
MDX051-39	MDX051	AA	AG	CC	GG	AG	AG	AA	AG	AA	GG	AG	AG	GG	AA	GG	CC	AG	AG	AA	GG	AA	AA	AA	GG	AG	AA	GG	AA	GG	AA	AA	CC	AC	AA	AA	AG	AA	AC	GG	GG	AG	AG	AG	AG	AG	CC	AG	GG
MDX051-4	MDX051	AA	AG	CC	GG	GG	AA	AA	GG	AA	GG	GG	AA	GG	AA	GG	CC	GG	GG	AA	GG	AA	AA	AA	GG	GG	AA	GG	AA	GG	AA	AA	CC	CC	AA	AA	GG	AA	AC	AG	GG	AG	AA	AG	AA	AA	CC	AG	AG
MDX051-40	MDX051	AA	GG	CC	GG	GG	AA	AA	GG	AA	GG	GG	AA	GG	AA	GG	CC	GG	GG	AA	GG	AA	AA	AA	GG	GG	AA	GG	AA	GG	AA	AA	CC	AC	AA	AA	AG	AG	AC	AG	GG	AG	AA	AG	AA	AA	CC	AG	AG
MDX051-41	MDX051	AA	GG	CC	GG	AG	AG	AA	AG	AA	GG	AG	AG	GG	AA	GG	CC	GG	GG	AA	GG	AA	AA	AA	GG	GG	AA	GG	AA	GG	AA	AA	CC	CC	AA	AA	GG	AA	AC	AG	GG	AG	AA	AG	AA	AA	CC	AG	AG
MDX051-42	MDX051	AA	AG	CC	GG	GG	AA	AA	GG	AA	GG	GG	AA	GG	AA	GG	CC	GG	GG	AA	GG	AA	AA	AA	GG	GG	AA	GG	AA	GG	AA	AA	CC	CC	AA	AA	GG	AA	AA	GG	GG	GG	AA	GG	AA	AA	CC	AG	AG
MDX051-43	MDX051	AA	AG	CC	GG	AG	GG	AA	AA	AG	GG	AG	AG	GG	AA	GG	CC	AG	AG	AA	GG	AA	AA	AA	GG	AG	AA	AG	AC	GG	AA	AA	CC	AA	AA	AA	AA	AG	AA	GG	GG	GG	AA	GG	AG	AG	CC	AA	GG
MDX051-44	MDX051	AA	AA	CC	GG	AG	AG	AA	AG	AA	GG	AG	AG	GG	AA	GG	CC	AG	AG	AA	GG	AA	AA	AA	GG	AG	AA	GG	AA	GG	AA	AA	CC	AA	AA	AA	AA	AG	AA	GG	GG	GG	AA	GG	AG	AG	CC	AG	GG
MDX051-45	MDX051	AA	AA	CC	GG	AG	AG	AA	AG	AA	GG	AG	AG	GG	AA	GG	CC	AG	AG	AA	GG	AA	AA	AA	GG	AG	AA	GG	AA	GG	AA	AA	CC	AC	AA	AA	AG	AA	AC	GG	GG	AG	AG	AG	AG	AG	AC	AG	GG
MDX051-46	MDX051	AA	GG	CC	GG	GG	AA	AA	GG	AA	GG	GG	AA	GG	AA	GG	CC	GG	GG	AA	GG	AA	AA	AA	GG	GG	AA	GG	AA	GG	AA	AA	CC	CC	AA	AA	GG	AA	AC	AG	GG	AG	AA	AG	AA	AA	CC	AG	AG
MDX051-47	MDX051	AA	AG	CC	GG	GG	AA	AA	GG	AA	GG	GG	AA	GG	AA	GG	CC	GG	GG	AA	GG	AA	AA	AA	GG	GG	AA	GG	AA	GG	AA	AA	CC	CC	AA	AA	GG	AA	AA	GG	GG	GG	AA	GG	AA	AA	CC	AG	AG
MDX051-48	MDX051	AA	AG	CC	GG	AG	AG	AA	AG	AA	GG	AG	AG	GG	AA	GG	CC	GG	GG	AA	GG	AA	AA	AA	GG	GG	AA	GG	AA	GG	AA	AA	CC	CC	AA	AA	GG	AA	AA	GG	GG	GG	AA	GG	AA	AA	CC	AG	AG
MDX051-49	MDX051	AA	AG	CC	GG	GG	AG	AA	AG	AG	GG	GG	AA	GG	AA	GG	CC	GG	GG	AA	GG	AA	AA	AA	GG	GG	AA	AG	AC	GG	AA	AA	CC	AC	AA	AA	--	AG	AC	AG	GG	AG	AA	AG	AA	AA	CC	AG	AG
MDX051-5	MDX051	AA	AG	CC	GG	GG	AA	AA	GG	AA	GG	GG	AA	GG	AA	GG	CC	GG	GG	AA	GG	AA	AA	AA	GG	GG	AA	GG	AA	GG	AA	AA	CC	CC	AA	AA	GG	AA	AC	AG	GG	AG	AA	AG	AA	AA	CC	AG	AG
MDX051-50	MDX051	AA	AG	CC	GG	GG	AG	AA	AG	AG	GG	GG	AA	GG	AA	GG	CC	GG	GG	AA	GG	AA	AA	AA	GG	GG	AA	AG	AC	GG	AA	AA	CC	AC	AA	AA	AG	AG	AC	AG	GG	AG	AA	AG	AG	AG	CC	AA	GG
MDX051-51	MDX051	AA	AG	CC	GG	GG	AG	AA	AG	AG	GG	GG	AA	GG	AA	GG	CC	GG	GG	AA	GG	AA	AA	AA	GG	GG	AA	AG	AC	GG	AA	AA	CC	AC	AA	AA	--	AG	AC	AG	GG	AG	AA	AG	AA	AA	CC	AG	AG
MDX051-52	MDX051	AA	AG	CC	GG	GG	AG	AA	AG	AG	GG	GG	AA	GG	AA	GG	CC	GG	GG	AA	GG	AA	AA	AA	GG	GG	AA	AG	AC	GG	AA	AA	CC	AC	AA	AA	AG	AG	AC	AG	GG	AG	AA	AG	AA	AA	CC	AG	AG
MDX051-53	MDX051	AA	GG	CC	GG	GG	AG	AA	AG	AG	GG	GG	AA	GG	AA	GG	CC	GG	GG	AA	GG	AA	AA	AA	GG	GG	AA	AG	AC	GG	AA	AA	CC	AC	AA	AA	AG	AG	AC	AG	GG	AG	AA	AG	AA	AA	CC	AG	AG
MDX051-54	MDX051	AG	AA	CC	GG	GG	AA	AA	GG	AA	GG	GG	AA	GG	AA	GG	CC	GG	GG	AA	GG	AA	AA	AA	GG	GG	AA	GG	AA	GG	AA	AA	CC	CC	AA	AA	--	AA	AC	GG	GG	AG	AG	AG	AA	--	CC	AG	GG
MDX051-55	MDX051	AA	GG	CC	GG	GG	AG	AA	AG	AG	GG	GG	AA	GG	AA	GG	CC	GG	GG	AA	GG	AA	AA	AA	GG	GG	AA	AG	AC	GG	AA	AA	CC	AC	AA	AA	AG	AG	AC	AG	GG	AG	AA	AG	AA	AA	CC	AG	AG
MDX051-56	MDX051	AA	GG	CC	GG	AG	GG	AA	AA	AG	GG	AG	AG	GG	AA	GG	CC	AG	AG	AA	GG	AA	AA	AA	GG	GG	AA	AG	AC	GG	AA	AA	CC	AC	AA	AA	AG	AG	AC	AG	GG	AG	AA	AG	AA	AA	CC	AG	AG
MDX051-57	MDX051	AA	AG	CC	GG	GG	AA	AA	GG	AA	GG	GG	AA	GG	AA	GG	CC	GG	GG	AA	GG	AA	AA	AA	GG	GG	AA	GG	AA	GG	AA	AA	CC	CC	AA	AA	GG	AA	AA	GG	GG	GG	AA	GG	AA	AA	CC	AG	AG
MDX051-58	MDX051	AA	GG	CC	GG	AG	AG	AA	AG	AA	GG	AG	AG	GG	AA	GG	CC	AG	AG	AA	GG	AA	AA	AA	GG	GG	AA	GG	AA	GG	AA	AA	CC	CC	AA	AA	GG	AA	AC	AG	GG	AG	AA	AG	AA	AA	CC	AG	AG
MDX051-59	MDX051	AA	GG	CC	GG	GG	AG	AA	AG	AG	GG	GG	AA	GG	AA	GG	CC	GG	GG	AA	GG	AA	AA	AA	GG	GG	AA	AG	AC	GG	AA	AA	CC	AC	AA	AA	AG	AG	AC	AG	GG	AG	AA	AG	AA	AA	CC	AG	AG
MDX051-6	MDX051	AA	AG	AC	AG	AG	AG	AC	AA	AG	GG	GG	AA	GG	AA	GG	CC	AG	AG	AA	GG	AA	AA	AA	GG	AG	AG	AG	AC	GG	AA	AA	CC	AC	AA	AG	AA	GG	AA	GG	AG	GG	AA	GG	AA	AA	CC	AA	GG
MDX051-61	MDX051	AA	GG	CC	GG	AG	GG	AA	AA	AG	GG	AG	AG	GG	AA	GG	CC	AG	AG	AA	GG	AA	AA	AA	GG	GG	AA	AG	AC	GG	AA	AA	CC	AC	AA	AA	AG	AG	AA	GG	GG	GG	AA	GG	AA	AA	CC	AG	AG
MDX051-62	MDX051	AA	AA	CC	GG	AG	GG	AA	AA	AG	GG	AG	AG	GG	AA	GG	CC	AG	AG	AA	GG	AA	AA	AA	GG	AG	AA	AG	AC	GG	AA	AA	CC	AA	AA	AA	AA	AG	AC	GG	GG	AG	AG	AG	AA	AA	CC	AG	GG
MDX051-63	MDX051	AA	AG	CC	GG	GG	AA	AA	GG	AA	GG	GG	AA	GG	AA	GG	CC	GG	GG	AA	GG	AA	AA	AA	GG	GG	AA	GG	AA	GG	AA	AA	CC	CC	AA	AA	GG	AA	AC	AG	GG	AG	AA	AG	AA	AA	CC	AG	AG
MDX051-64	MDX051	AG	AG	CC	GG	AG	AG	AA	AG	AA	GG	AG	AG	GG	AA	GG	CC	AG	AG	AA	GG	AA	AA	AA	GG	GG	AA	GG	AA	GG	AA	AA	CC	CC	AA	AG	AG	AA	AC	AG	GG	AG	AA	AG	AG	AG	AC	AG	GG
MDX051-65	MDX051	AA	GG	CC	GG	AG	GG	AC	AA	GG	GG	GG	AG	AG	AG	GG	CC	GG	GG	AA	GG	AA	AA	AA	GG	GG	AA	AA	CC	GG	AA	AA	CC	AA	AA	AA	AA	GG	AC	GG	GG	AG	AA	AG	AA	AA	CC	AG	AG
MDX051-66	MDX051	AA	AG	CC	GG	AG	AG	AA	AG	AA	GG	AG	AG	GG	AA	GG	CC	AG	AG	AA	GG	AA	AA	AA	GG	AG	AA	GG	AA	GG	AA	AA	CC	AC	AA	AA	AG	AA	AA	GG	GG	GG	AA	GG	AA	--	AC	AG	GG
MDX051-69	MDX051	AA	AG	CC	GG	AG	GG	AA	AA	AG	GG	AG	AG	GG	AA	GG	CC	GG	GG	AA	GG	AA	AA	AA	GG	GG	AA	AG	AC	GG	AA	AA	CC	AC	AA	AA	AG	AG	AA	GG	GG	GG	AA	GG	AA	AA	CC	AG	AG
MDX051-7	MDX051	AG	AA	CC	GG	AG	AG	AA	GG	AA	GG	AG	AG	AG	AG	GG	AC	GG	AG	AA	GG	AC	AG	AC	AG	AG	AA	GG	AA	AG	AG	AA	AC	AC	AG	AA	AG	AG	AC	GG	GG	AG	AG	AG	AG	AG	CC	AG	AG
MDX051-70	MDX051	AA	GG	CC	GG	GG	AA	AA	GG	AA	GG	GG	AA	GG	AA	GG	CC	AG	AG	AA	GG	AA	AA	AA	GG	AG	AG	GG	AA	GG	AA	AA	CC	CC	AA	AG	AG	AG	AC	GG	GG	AG	AG	AG	AG	AG	CC	AG	AG
MDX051-8	MDX051	AA	GG	CC	GG	AG	GG	AA	AA	AG	GG	AG	AG	GG	AA	GG	CC	AG	AG	AA	GG	AA	AA	AA	GG	GG	AA	AG	AC	GG	AA	AA	CC	AC	AA	AA	AG	AG	AC	AG	GG	AG	AA	AG	AA	AA	CC	AG	AG
MDX051-9	MDX051	AG	GG	CC	GG	GG	AA	AA	GG	AA	GG	GG	AA	GG	AA	GG	CC	GG	GG	AA	GG	AA	AA	AA	GG	GG	AA	AG	AC	GG	AA	AA	CC	AC	AA	AA	AG	AG	AA	GG	GG	GG	AA	GG	AA	AA	CC	AA	GG
MDX054-1	MDX054	AG	AG	AC	AG	AA	GG	CC	AA	GG	AA	GG	GG	AA	GG	GG	AA	AA	GG	AA	AA	CC	GG	CC	GG	AA	AA	AA	CC	AA	GG	GG	AA	AA	GG	AA	AA	GG	AC	GG	AG	AG	AG	AG	AG	AG	CC	AA	GG
MDX054-10	MDX054	AA	AA	AC	AG	AA	GG	CC	AA	GG	AA	GG	GG	AA	GG	GG	AA	AA	GG	AA	AA	CC	GG	CC	GG	AA	AA	AA	CC	AA	GG	GG	AA	AA	GG	AA	AA	GG	AA	GG	AG	GG	AA	GG	AG	AG	CC	AG	AG
MDX054-11	MDX054	AG	AG	AC	AG	AA	GG	CC	AA	GG	AA	GG	GG	AA	GG	GG	AA	AA	GG	AA	AA	CC	GG	CC	GG	AA	AA	AA	CC	AA	GG	GG	AA	AA	GG	AA	AA	GG	AC	GG	AG	AG	AG	AG	AG	AG	CC	GG	AG
MDX054-12	MDX054	AA	AA	AA	AA	AA	AG	CC	AA	AG	AG	GG	AG	AG	AG	GG	AC	AA	AG	AA	AG	AC	AG	AC	GG	AG	AG	AG	AC	AG	AG	AG	AC	AA	GG	AA	AA	AG	AC	GG	AG	AG	AG	AG	AG	AG	CC	AG	GG
MDX054-13	MDX054	AG	AG	--	AG	--	--	AC	AG	--	--	GG	AG	AG	AG	GG	--	--	AG	AA	--	AA	--	--	GG	--	--	--	--	--	--	--	--	--	AG	AA	--	AG	AC	AG	GG	AG	AA	AG	AG	AG	CC	--	GG
MDX054-14	MDX054	AA	AG	AC	AG	AA	GG	CC	AA	GG	AA	GG	GG	AA	GG	GG	AA	AA	GG	AA	AA	CC	GG	CC	GG	AA	AA	AA	CC	AA	GG	GG	AA	AA	GG	AA	AG	AG	AA	GG	AG	GG	AA	GG	GG	GG	CC	AG	AG
MDX054-16	MDX054	AG	AG	AC	GG	AA	GG	CC	AA	GG	AA	GG	GG	AA	GG	GG	AA	AA	GG	AA	AA	CC	GG	CC	GG	AA	AA	AA	CC	AA	GG	GG	AA	AA	GG	AA	AA	GG	CC	AG	GG	AA	AG	AA	AG	AG	CC	AG	GG
MDX054-17	MDX054	AA	AA	CC	GG	AG	AG	AC	AG	AG	AG	GG	AG	AG	AG	GG	AC	AG	GG	AA	AG	AC	AG	AC	GG	AG	AA	AG	AC	AG	AG	AG	AC	AC	AG	AA	AG	AG	AC	GG	AG	AG	AG	AG	AA	AA	CC	AA	GG
MDX054-18	MDX054	AG	AG	AA	AA	AA	AG	CC	AA	AG	AG	GG	AG	AG	AG	GG	AC	AA	AG	AA	AG	AC	AG	AC	GG	AG	AG	AG	AC	AG	AG	AG	AC	AA	GG	AA	AG	AA	AA	GG	AG	GG	AA	GG	AA	AA	CC	GG	AG
MDX054-19	MDX054	AG	AG	CC	GG	AG	AG	AC	AG	AG	AG	GG	AG	AG	AG	GG	AC	AG	GG	AA	AG	AC	AG	AC	GG	AG	AA	AG	AC	AG	AG	AG	AC	AC	AG	AA	AG	AG	AC	AG	GG	AG	AA	AG	AA	AA	CC	AG	AG
MDX054-2	MDX054	AG	AG	AA	AA	AA	AG	CC	AA	AG	AG	GG	AG	AG	AG	GG	AC	AA	AG	AA	AG	AC	AG	AC	GG	AG	AG	AG	AC	AG	--	AG	AC	AA	GG	AA	AA	AG	CC	AG	GG	AA	AG	AA	GG	GG	CC	GG	AG
MDX054-20	MDX054	AG	AA	AC	AG	AA	AG	CC	AA	AG	AG	GG	AG	AG	AG	GG	AC	AA	AG	AA	AG	AC	AG	AC	GG	AG	AG	AG	AC	AG	AG	AG	AC	AA	GG	AA	AA	AG	AC	AG	GG	AG	AA	AG	AG	AG	CC	AG	AG
MDX054-21	MDX054	AG	AG	AC	AG	AA	GG	CC	AA	GG	AA	GG	GG	AA	GG	GG	AA	AA	GG	AA	AA	CC	GG	CC	GG	AA	AA	AA	CC	AA	GG	GG	AA	AA	GG	AA	AA	GG	CC	AG	GG	AA	AG	AA	AG	AG	CC	GG	AG
MDX054-22	MDX054	AG	AG	AC	AG	AG	AA	AC	AG	AA	GG	GG	AA	GG	AA	GG	CC	AG	AG	AA	GG	AA	AA	AA	GG	GG	AG	GG	AA	GG	AA	AA	CC	AC	AG	AA	AG	AA	CC	AG	GG	AA	AG	AA	AG	AG	CC	AG	AG
MDX054-24	MDX054	AG	AA	CC	GG	AG	AG	AC	AG	AG	AG	GG	AG	AG	AG	GG	AC	AG	GG	AA	AG	AC	AG	AC	GG	AG	AA	AG	AC	AG	AG	AG	AC	AC	AG	AA	AG	AG	AC	AG	GG	AG	AA	AG	AA	AA	CC	AG	AG
MDX054-25	MDX054	AG	AG	AC	AG	AA	AA	AC	AG	AA	GG	GG	AG	AG	AG	GG	AC	AA	GG	AA	AG	AC	AG	AC	GG	AG	AG	AG	AC	AG	AG	AG	AC	AA	AG	AA	AA	GG	AA	GG	AG	GG	AA	GG	AA	AA	CC	AG	GG
MDX054-26	MDX054	AG	AA	AC	AG	AA	GG	CC	AA	GG	AA	GG	GG	AA	GG	GG	AA	AA	GG	AA	AA	CC	GG	CC	GG	AA	AA	AA	CC	AA	AG	AG	AC	AC	AG	AA	AG	AG	CC	AG	GG	AA	AG	AA	GG	GG	CC	AG	GG
MDX054-28	MDX054	AA	AA	AC	AG	AG	AA	AC	AG	AA	GG	GG	AA	GG	AA	GG	CC	AG	AG	AA	GG	AA	AA	AA	GG	GG	AG	GG	AA	GG	AA	AA	CC	AC	AG	AA	AG	AA	CC	AG	GG	AA	AG	AA	GG	GG	CC	AG	AG
MDX054-29	MDX054	AG	AA	AA	AA	AA	AG	CC	AA	AG	AG	GG	AG	AG	AG	GG	AC	AA	AG	AA	AG	AC	AG	AC	GG	AG	AG	AG	AC	AG	AG	AG	AC	AA	GG	AA	AA	AG	AA	GG	AG	GG	AA	GG	AG	AG	CC	AA	GG
MDX054-3	MDX054	AA	AG	AC	AG	AA	GG	CC	AA	GG	AA	GG	AG	AG	AG	GG	AC	AA	AG	AA	AG	AC	AG	AC	GG	AG	AG	AG	AC	AG	AG	AG	AC	AA	GG	AA	AA	AG	AA	GG	AG	GG	AA	GG	GG	GG	CC	AG	AG
MDX054-30	MDX054	AG	AA	AA	AA	AA	AG	CC	AA	AG	AG	GG	AG	AG	AG	GG	AC	AA	AG	AA	AG	AC	AG	AC	GG	AG	AG	AG	AC	AG	AG	AG	AC	AA	GG	AA	AA	AG	AA	GG	AG	GG	AA	GG	AA	AA	CC	AG	AG
MDX054-31	MDX054	AG	AG	AA	AA	AA	AG	CC	AA	AG	AG	GG	AG	AG	AG	GG	AC	AA	AG	AA	AG	AC	AG	AC	GG	AG	AG	AG	AC	AG	AG	AG	AC	AA	GG	AA	AA	AG	AC	GG	AG	AG	AG	AG	GG	GG	CC	AA	GG
MDX054-32	MDX054	AG	AG	CC	GG	AA	AG	AC	AG	AG	AG	GG	GG	AA	GG	GG	AC	AA	GG	AA	AG	AC	AG	AC	GG	AG	AG	AG	AC	AG	AG	AG	AC	AA	AG	AA	AA	AG	AC	AG	GG	AG	AA	AG	AA	AA	CC	AA	GG
MDX054-33	MDX054	AA	AG	AC	AG	AG	AA	AC	AG	AA	GG	GG	AA	GG	AA	GG	CC	AG	AG	AA	GG	AA	AA	AA	GG	GG	AG	GG	AA	GG	AA	AA	CC	AC	AG	AA	AG	AA	AC	AG	GG	AG	AA	AG	AG	AG	CC	AG	AG
MDX054-34	MDX054	AG	AA	AA	AA	AG	AA	AC	AG	AA	GG	GG	AA	GG	AA	GG	CC	AG	AG	AA	GG	AA	AA	AA	GG	GG	AG	GG	AA	GG	AA	AA	CC	AC	AG	AA	AG	AA	AC	GG	AG	AG	AG	AG	AG	AG	CC	AG	GG
MDX054-35	MDX054	AG	AG	AC	AG	AG	AA	AC	AG	AA	GG	GG	AA	GG	AA	GG	CC	AG	AG	AA	GG	AA	AA	AA	GG	GG	AG	GG	AA	GG	AA	AA	CC	AC	AG	AA	AG	AA	AA	GG	AG	GG	AA	GG	AA	AA	CC	AG	GG
MDX054-36	MDX054	AG	AG	AC	AG	AG	AA	AC	AG	AA	GG	GG	AA	GG	AA	GG	CC	AG	AG	AA	GG	AA	AA	AA	GG	GG	AG	GG	AA	GG	AA	AA	CC	AC	AG	AA	AG	AA	AA	GG	AG	GG	AA	GG	GG	GG	CC	GG	AG
MDX054-37	MDX054	AG	AA	CC	GG	AG	AG	AC	AG	AG	AG	GG	AG	AG	AG	GG	AC	AG	GG	AA	AG	AC	AG	AC	GG	AG	AA	AG	AC	AG	AG	AG	AC	AC	AG	AA	AG	AG	AA	GG	AG	GG	AA	GG	GG	GG	CC	AG	AG
MDX054-39	MDX054	AA	AG	AC	AG	AG	AA	AC	AG	AA	GG	GG	AA	GG	AA	GG	AC	AA	AG	AA	AG	AC	AG	AC	GG	AG	AG	AG	AC	AG	AG	AG	AC	AA	GG	AA	AA	AG	CC	AG	GG	AA	AG	AA	AG	AG	CC	GG	AG
MDX054-4	MDX054	AG	AA	AC	AG	AA	GG	CC	AA	GG	AA	GG	GG	AA	GG	GG	AA	AA	GG	AA	AA	CC	GG	CC	GG	AA	AA	AA	CC	AA	GG	GG	AA	AA	GG	AA	AA	GG	AA	GG	AG	GG	AA	GG	AG	AG	CC	AA	GG
MDX054-41	MDX054	AA	AG	CC	GG	AG	AG	AC	AG	AG	AG	GG	AG	AG	AG	GG	AC	AG	GG	AA	AG	AC	AG	AC	GG	AG	AA	AG	AC	AG	AG	AG	AC	AC	AG	AA	AG	AG	AC	AG	GG	AG	AA	AG	AA	AA	CC	GG	AG
MDX054-42	MDX054	AA	AG	CC	GG	AG	AG	AC	AG	AG	AG	GG	AA	GG	AA	GG	CC	AG	AG	AA	GG	AA	AA	AA	GG	GG	AG	GG	AA	GG	AA	AA	CC	AC	AG	AA	AG	AA	CC	AG	GG	AA	AG	AA	AG	AG	CC	GG	AG
MDX054-44	MDX054	AA	AA	AA	AA	AA	AG	CC	AA	AG	AG	GG	AG	AG	AG	GG	AC	AA	AG	AA	AG	AC	AG	AC	GG	AG	AG	AG	AC	AG	AG	AG	AC	AA	GG	AA	AA	AG	AC	GG	AG	AG	AG	AG	AG	AG	CC	AG	GG
MDX054-45	MDX054	AA	AG	AC	AG	AA	GG	CC	AA	GG	AA	GG	GG	AA	GG	GG	AA	AA	GG	AA	AA	CC	GG	CC	GG	AA	AA	AA	CC	AA	GG	GG	AA	AA	GG	AA	AA	GG	AC	GG	AG	AG	AG	AG	GG	GG	CC	AG	AG
MDX054-46	MDX054	AG	AG	AC	AG	AA	GG	CC	AA	GG	AA	GG	GG	AA	GG	GG	AA	AA	GG	AA	AA	CC	GG	CC	GG	AA	AA	AA	CC	AA	GG	GG	AA	AA	GG	AA	AA	GG	CC	AG	GG	AA	AG	AA	AA	AA	CC	AG	AG
MDX054-47	MDX054	AG	AA	CC	GG	AG	AG	AC	AG	AG	AG	GG	AG	AG	AG	GG	AC	AG	GG	AA	AG	AC	AG	AC	GG	AG	AA	AG	AC	AG	AG	AG	AC	AC	AG	AA	AG	AG	AC	GG	AG	AG	AG	AG	AG	AG	CC	AA	GG
MDX054-48	MDX054	AG	AA	AA	AA	AA	AG	CC	AA	AG	AG	GG	AG	AG	AG	GG	AC	AA	AG	AA	AG	AC	AG	AC	GG	AG	AG	AG	AC	AG	AG	AG	AC	AA	GG	AA	AA	AG	AC	AG	GG	AG	AA	AG	GG	GG	CC	AA	GG
MDX054-49	MDX054	AA	AG	AC	AG	AG	AA	AC	AG	AA	GG	GG	AA	GG	AA	GG	CC	AG	AG	AA	GG	AA	AA	AA	GG	GG	AG	GG	AA	GG	AA	AA	CC	AC	AG	AA	AG	AA	AA	GG	AG	GG	AA	GG	AG	AG	CC	AG	AG
MDX054-50	MDX054	AA	AG	AC	AG	AG	AA	AC	AG	AA	GG	GG	AA	GG	AA	GG	CC	AG	AG	AA	GG	AA	AA	AA	GG	GG	AG	GG	AA	GG	AA	AA	CC	AC	AG	AA	AG	AA	AC	GG	AG	AG	AG	AG	AG	AG	CC	AG	GG
MDX054-51	MDX054	AG	AA	AC	AG	AG	AA	AC	AG	AA	GG	GG	AA	GG	AA	GG	CC	AG	AG	AA	GG	AA	AA	AA	GG	GG	AG	GG	AA	GG	AA	AA	CC	AC	AG	AA	AG	AA	AC	GG	AG	AG	AG	AG	AG	AG	CC	GG	AG
MDX054-52	MDX054	AA	AA	CC	GG	AG	AA	AC	AG	AA	GG	GG	AG	AG	AG	GG	AC	AA	AG	AA	AG	AC	AG	AC	GG	AG	AG	AG	AC	AG	AG	AG	AC	AA	GG	AA	AA	AG	AC	AG	GG	AG	AA	AG	AG	AG	CC	AG	AG
MDX054-53	MDX054	AG	AG	CC	GG	AG	AG	AC	AG	AG	AG	GG	AG	AG	AG	GG	AC	AG	GG	AA	AG	AC	AG	AC	GG	AG	AA	AG	AC	AG	AG	AG	AC	AC	AG	AA	AG	AG	AC	GG	AG	AG	AG	AG	AG	AG	CC	AG	AG
MDX054-54	MDX054	AA	AA	AC	AG	AA	GG	CC	AA	GG	AA	GG	GG	AA	GG	GG	AA	AA	GG	AA	AA	CC	GG	CC	GG	AA	AA	AA	CC	AA	GG	GG	AA	AA	GG	AA	AA	GG	CC	AG	GG	AA	AG	AA	AG	AG	CC	AG	GG
MDX054-55	MDX054	AA	AG	AC	AG	AA	GG	CC	AA	GG	AA	GG	GG	AA	GG	GG	AA	AA	GG	AA	AA	CC	GG	CC	GG	AA	AA	AA	CC	AA	GG	GG	AA	AA	GG	AA	AA	GG	CC	AG	GG	AA	AG	AA	GG	GG	CC	AG	AG
MDX054-56	MDX054	AA	AA	CC	GG	AA	GG	AC	AA	AG	AG	AG	AG	AG	AG	GG	AC	AG	GG	AA	AG	AC	AG	AC	GG	AG	AA	AA	CC	AG	AG	AG	AC	AC	AG	AG	AA	GG	AC	AG	GG	AG	AA	AG	AG	AG	CC	AA	GG
MDX054-57	MDX054	AA	AA	CC	GG	AG	AG	AC	AG	AG	AG	GG	AG	AG	AG	GG	AC	AG	GG	AA	AG	AC	AG	AC	GG	AG	AA	AG	AC	AG	AG	AG	AC	AC	AG	AA	AG	AG	AA	GG	AG	GG	AA	GG	GG	GG	CC	AA	GG
MDX054-58	MDX054	AA	AA	AC	AG	AA	GG	CC	AA	GG	AA	GG	GG	AA	GG	GG	AA	AA	GG	AA	AA	CC	GG	CC	GG	AA	AA	AA	CC	AA	GG	GG	AA	AA	GG	AA	AA	AG	CC	AG	GG	AA	AG	AA	AG	AG	CC	AG	AG
MDX054-59	MDX054	AA	AG	AC	AG	AG	AA	AC	AG	AA	GG	GG	AA	GG	AA	GG	CC	AG	AG	AA	GG	AA	AA	AA	GG	GG	AG	AG	AC	GG	AA	AA	CC	AA	AG	AA	AA	AG	AC	GG	AG	AG	AA	AG	AG	AG	AC	GG	GG
MDX054-6	MDX054	AA	AG	CC	GG	AG	AG	AC	AG	AG	AG	GG	AG	AG	AG	GG	AC	AG	GG	AA	AG	AC	AG	AC	GG	AG	AA	AG	AC	AG	AG	AG	AC	AC	AG	AA	AG	AG	AA	GG	AG	GG	AA	GG	AG	AG	CC	AG	GG
MDX054-61	MDX054	AA	AG	AC	AG	AA	GG	CC	AA	GG	AA	GG	GG	AA	GG	GG	AA	AA	GG	AA	AA	CC	GG	CC	GG	AA	AA	AA	CC	AA	GG	GG	AA	AA	GG	AA	AA	GG	AC	GG	AG	AG	AG	AG	AG	AG	CC	AG	AG
MDX054-62	MDX054	AG	AG	AC	AG	AG	AA	AC	AG	AA	GG	GG	AA	GG	AA	GG	CC	AG	AG	AA	GG	AA	AA	AA	GG	GG	AG	AG	AC	GG	AA	AA	CC	AA	AG	AA	AA	AG	AA	GG	AG	GG	AA	GG	AG	AG	CC	AA	GG
MDX054-63	MDX054	AG	AA	AC	AG	AA	GG	CC	AA	GG	AA	GG	GG	AA	GG	GG	AA	AA	GG	AA	AA	CC	GG	CC	GG	AA	AA	AA	CC	AA	GG	GG	AA	AA	GG	AA	AA	GG	AA	GG	AG	GG	AA	GG	AG	AG	CC	AA	GG
MDX054-64	MDX054	AA	AG	AC	AG	AA	GG	CC	AA	GG	AA	GG	GG	AA	GG	GG	AA	AA	GG	AA	AA	CC	GG	CC	GG	AA	AA	AA	CC	AA	GG	GG	AA	AA	GG	AA	AA	GG	AC	GG	AG	AG	AG	AG	AA	AA	CC	AA	GG
MDX054-65	MDX054	AA	AG	CC	GG	AA	GG	AC	AA	AG	AG	GG	GG	AA	AG	GG	AA	AA	GG	AA	AG	CC	AG	CC	AG	AA	AA	AA	CC	AA	GG	AG	AA	AA	GG	AA	AA	GG	AA	GG	AA	GG	AA	GG	AG	AG	CC	AG	GG
MDX054-66	MDX054	AG	AG	AC	AG	AA	GG	CC	AA	GG	AA	GG	GG	AA	GG	GG	AA	AA	GG	AA	AA	CC	GG	CC	GG	AA	AA	AA	CC	AA	GG	GG	AA	AA	GG	AA	AA	GG	AC	GG	AG	AG	AG	AG	AG	AG	CC	AA	GG
MDX054-67	MDX054	AG	AG	AC	AG	AG	AA	AC	AG	AA	GG	GG	AA	GG	AA	GG	CC	AG	AG	AA	GG	AA	AA	AA	GG	GG	AG	GG	AA	GG	AA	AA	CC	AC	AG	AA	AG	AA	AA	GG	AG	GG	AA	GG	AA	AA	CC	AG	AG
MDX054-68	MDX054	AA	AG	AC	AG	AG	AA	AC	AG	AA	GG	GG	AA	GG	AA	GG	CC	AG	AG	AA	GG	AA	AA	AA	GG	GG	AG	GG	AA	GG	AA	AA	CC	AC	AG	AA	AG	AA	CC	AG	GG	AA	AG	AA	GG	GG	CC	AG	AG
MDX054-7	MDX054	AG	AA	CC	GG	AG	AG	AC	AG	AG	AG	GG	AG	AG	AG	GG	AC	AG	GG	AA	AG	AC	AG	AC	GG	AG	AA	AG	AC	AG	AG	AG	AC	AC	AG	AA	AG	AG	AC	AG	GG	AG	AA	AG	AA	AA	CC	AG	AG
MDX054-70	MDX054	AG	AG	CC	GG	AG	AG	AC	AG	AG	AG	GG	AG	AG	AG	GG	AC	AG	GG	AA	AG	AC	AG	AC	GG	AG	AA	AA	CC	AG	AG	AG	AC	AA	AG	AA	AA	GG	AC	AG	GG	AG	AA	AG	GG	GG	CC	AA	GG
MDX054-8	MDX054	AA	AA	AA	AA	AA	AG	CC	AA	AG	AG	GG	AG	AG	AG	GG	AC	AA	AG	AA	AG	AC	AG	AC	GG	AG	AG	AG	AC	AG	AG	AG	AC	AA	GG	AA	AA	AG	AC	GG	AG	AG	AG	AG	AG	AG	CC	GG	AG
MDX054-9	MDX054	AA	AA	AA	AA	AA	AG	CC	AA	AG	AG	GG	AG	AG	AG	GG	AC	AA	AG	AA	AG	AC	AG	AC	GG	AG	AG	AG	AC	AG	AG	AG	AC	AA	GG	AA	AA	AG	CC	AG	GG	AA	AG	AA	GG	GG	CC	AG	AG
MDX060-1	MDX060	AG	GG	CC	GG	AG	AG	AA	AG	AG	AG	GG	AG	AG	AG	AG	CC	AG	AG	AA	GG	AA	AA	AA	GG	GG	AA	GG	AA	GG	AA	AA	CC	CC	AA	AA	GG	AA	AA	GG	GG	GG	AA	GG	GG	GG	CC	AA	GG
MDX060-10	MDX060	AA	GG	CC	GG	AG	AG	AA	AG	AG	AG	GG	AG	AG	AG	AG	CC	AG	AG	AA	GG	AA	AA	AA	GG	GG	AA	GG	AA	GG	AA	AA	CC	CC	AA	AA	GG	AA	AC	GG	GG	AG	AG	AG	AA	AA	CC	AA	GG
MDX060-11	MDX060	AG	AG	CC	GG	AG	AG	AA	AG	AG	AG	GG	AG	AG	AG	AG	CC	AG	AG	AA	GG	AA	AA	AA	GG	GG	AA	GG	AA	GG	AA	AA	CC	CC	AA	AA	GG	AA	AC	GG	GG	AG	AG	AG	AA	AA	CC	AA	GG
MDX060-12	MDX060	AG	GG	CC	GG	GG	AA	AA	GG	AA	GG	GG	AA	GG	AA	GG	CC	GG	GG	AA	GG	AA	AA	AA	GG	GG	AA	GG	AA	GG	AA	AA	CC	CC	AA	AA	GG	AA	AA	GG	GG	GG	AA	GG	AG	AG	CC	AG	GG
MDX060-13	MDX060	AA	AG	CC	GG	AG	AG	AA	AG	AG	AG	GG	AG	AG	AG	AG	CC	AG	AG	AA	GG	AA	AA	AA	GG	GG	AA	GG	AA	GG	AA	AA	CC	CC	AA	AA	GG	AA	AA	GG	GG	GG	AA	GG	AA	AA	CC	AG	GG
MDX060-14	MDX060	AG	AG	CC	GG	GG	AA	AA	GG	AA	GG	GG	AA	GG	AA	GG	CC	GG	GG	AA	GG	AA	AA	AA	GG	GG	AA	GG	AA	GG	AA	AA	CC	CC	AA	AA	GG	AA	AC	GG	GG	AG	AG	AG	AG	AG	CC	AG	GG
MDX060-15	MDX060	AG	GG	AC	AG	AG	AA	AC	AG	AA	GG	GG	AA	GG	AA	GG	CC	AG	AG	AA	GG	AA	AA	AA	GG	AG	AG	GG	AA	GG	AA	AA	CC	CC	AA	AG	AG	AG	AC	GG	GG	AG	AG	AG	AG	AG	CC	AA	GG
MDX060-16	MDX060	AA	GG	CC	GG	AG	AG	AA	AG	AG	AG	GG	AG	AG	AG	AG	CC	AG	AG	AA	GG	AA	AA	AA	GG	GG	AA	GG	AA	GG	AA	AA	CC	CC	AA	AA	GG	AA	AA	GG	GG	GG	AA	GG	AG	AG	CC	AG	GG
MDX060-17	MDX060	AG	AG	AC	AG	AA	AG	AC	AA	AG	AG	GG	AG	AG	AG	AG	CC	AA	AA	AA	GG	AA	AA	AA	GG	AG	AG	GG	AA	GG	AA	AA	CC	CC	AA	AG	AG	AG	AA	GG	GG	GG	AA	GG	GG	GG	CC	AG	GG
MDX060-18	MDX060	AG	AG	AC	AG	AA	AG	AC	AA	AG	AG	GG	AG	AG	AG	AG	CC	AA	AA	AA	GG	AA	AA	AA	GG	AG	AG	GG	AA	GG	AA	AA	CC	CC	AA	AG	AG	AG	AA	GG	GG	GG	AA	GG	AA	AA	CC	AG	GG
MDX060-19	MDX060	AG	GG	CC	GG	AG	AG	AA	AG	AG	AG	GG	AG	AG	AG	AG	CC	AG	AG	AA	GG	AA	AA	AA	GG	GG	AA	GG	AA	GG	AA	AA	CC	CC	AA	AG	AG	AG	AA	GG	GG	GG	AA	GG	AA	AA	CC	AA	GG
MDX060-2	MDX060	AG	GG	CC	GG	AG	AG	AA	AG	AA	GG	AG	AG	GG	AA	GG	CC	AG	AG	AA	GG	AA	AA	AA	GG	AG	AA	GG	AA	GG	AA	AA	CC	AC	AA	AA	AG	AA	AC	GG	GG	AG	AG	AG	GG	GG	CC	AG	GG
MDX060-20	MDX060	AG	GG	CC	GG	GG	AA	AA	GG	AA	GG	GG	AA	GG	AA	GG	CC	GG	GG	AA	GG	AA	AA	AA	GG	GG	AA	GG	AA	GG	AA	AA	CC	CC	AA	AA	GG	AA	AA	GG	GG	GG	AA	GG	AA	AA	CC	AA	GG
MDX060-23	MDX060	AA	GG	AC	AG	AG	AA	AC	AG	AA	GG	GG	AA	GG	AA	GG	CC	AG	AG	AA	GG	AA	AA	AA	GG	AG	AG	GG	AA	GG	AA	AA	CC	CC	AA	AG	AG	AG	AA	GG	GG	GG	AA	GG	AG	AG	CC	AG	GG
MDX060-24	MDX060	AA	GG	AC	AG	AA	AG	AC	AA	AG	AG	GG	AG	AG	AG	AG	CC	AA	AA	AA	GG	AA	AA	AA	GG	AG	AG	GG	AA	GG	AA	AA	CC	CC	AA	AG	AG	AG	AA	GG	GG	GG	AA	GG	AA	AA	CC	AG	GG
MDX060-25	MDX060	AA	AG	CC	GG	GG	AA	AA	GG	AA	GG	GG	AA	GG	AA	GG	CC	GG	GG	AA	GG	AA	AA	AA	GG	GG	AA	GG	AA	GG	AA	AA	CC	CC	AA	AA	GG	AA	AC	GG	GG	AG	AG	AG	AG	AG	CC	AA	GG
MDX060-26	MDX060	AG	GG	CC	GG	AG	AG	AA	AG	AG	AG	GG	AG	AG	AG	AG	CC	AG	AG	AA	GG	AA	AA	AA	GG	GG	AA	GG	AA	GG	AA	AA	CC	CC	AA	AA	GG	AA	AC	GG	GG	AG	AG	AG	AG	AG	CC	AA	GG
MDX060-27	MDX060	AA	AG	AC	AG	AG	AA	AC	AG	AA	GG	GG	AA	GG	AA	GG	CC	AG	AG	AA	GG	AA	AA	AA	GG	AG	AG	GG	AA	GG	AA	AA	CC	CC	AA	AG	AG	AG	AA	GG	GG	GG	AA	GG	AG	AG	CC	--	GG
MDX060-28	MDX060	AG	AG	CC	GG	AG	AG	AA	AG	AG	AG	GG	AG	AG	AG	AG	CC	AG	AG	AA	GG	AA	AA	AA	GG	GG	AA	GG	AA	GG	AA	AA	CC	CC	AA	AA	GG	AA	AC	GG	GG	AG	AG	AG	AA	AA	CC	AA	GG
MDX060-29	MDX060	AG	AG	CC	GG	AG	AG	AA	AG	AG	AG	GG	AG	AG	AG	AG	CC	AG	AG	AA	GG	AA	AA	AA	GG	GG	AA	GG	AA	GG	AA	AA	CC	CC	AA	AA	GG	AA	AA	GG	GG	GG	AA	GG	GG	GG	CC	AA	GG
MDX060-3	MDX060	AG	AG	AC	AG	AA	AG	AC	AA	AG	AG	GG	AG	AG	AG	AG	CC	AA	AA	AA	GG	AA	AA	AA	GG	AG	AG	GG	AA	GG	AA	AA	CC	CC	AA	AG	AG	AG	AA	GG	GG	GG	AA	GG	AG	AG	CC	AA	GG
MDX060-31	MDX060	AG	GG	AC	AG	AG	AA	AC	AG	AA	GG	GG	AA	GG	AA	GG	CC	AG	AG	AA	GG	AA	AA	AA	GG	AG	AG	GG	AA	GG	AA	AA	CC	CC	AA	AG	AG	AG	AA	GG	GG	GG	AA	GG	AG	AG	CC	AG	GG
MDX060-33	MDX060	AA	GG	CC	GG	GG	AA	AA	GG	AA	GG	GG	AA	GG	AA	GG	CC	GG	GG	AA	GG	AA	AA	AA	GG	GG	AA	GG	AA	GG	AA	AA	CC	CC	AA	AA	GG	AA	AC	GG	GG	AG	AG	AG	AA	AA	CC	AG	GG
MDX060-34	MDX060	AA	GG	AC	AG	AA	AG	AC	AA	AG	AG	GG	AG	AG	AG	AG	CC	AA	AA	AA	GG	AA	AA	AA	GG	AG	AG	GG	AA	GG	AA	AA	CC	CC	AA	AG	AG	AG	AA	GG	GG	GG	AA	GG	AG	AG	CC	AG	GG
MDX060-35	MDX060	AG	GG	CC	GG	AG	AG	AA	AG	AG	AG	GG	AG	AG	AG	AG	CC	AG	AG	AA	GG	AA	AA	AA	GG	GG	AA	GG	AA	GG	AA	AA	CC	CC	AA	AA	GG	AA	AC	GG	GG	AG	AG	AG	AG	AG	CC	AA	GG
MDX060-36	MDX060	AG	AG	AC	AG	AG	AA	AC	AG	AA	GG	GG	AA	GG	AA	GG	CC	AG	AG	AA	GG	AA	AA	AA	GG	AG	AG	GG	AA	GG	AA	AA	CC	CC	AA	AG	AG	AG	AA	GG	GG	GG	AA	GG	AA	AA	CC	AG	GG
MDX060-37	MDX060	AA	AG	CC	GG	GG	AA	AA	GG	AA	GG	GG	AA	GG	AA	GG	CC	GG	GG	AA	GG	AA	AA	AA	GG	GG	AA	GG	AA	GG	AA	AA	CC	CC	AA	AA	GG	AA	AA	GG	GG	GG	AA	GG	AG	AG	CC	AA	GG
MDX060-38	MDX060	AA	GG	AC	AG	AG	AA	AC	AG	AA	GG	GG	AA	GG	AA	GG	CC	AG	AG	AA	GG	AA	AA	AA	GG	AG	AG	GG	AA	GG	AA	AA	CC	CC	AA	AG	AG	AG	AA	GG	GG	GG	AA	GG	AG	AG	CC	AA	GG
MDX060-39	MDX060	AG	GG	AC	AG	AG	AG	AA	AG	AA	GG	AG	AG	GG	AA	GG	CC	AG	AG	AA	GG	AC	AG	AC	AG	AG	AA	GG	AA	AG	AG	AA	AC	AC	AG	AA	AG	AG	AA	GG	GG	GG	AA	GG	AA	AA	CC	GG	AG
MDX060-4	MDX060	AA	GG	CC	GG	GG	AA	AA	GG	AA	GG	GG	AA	GG	AA	GG	CC	GG	GG	AA	GG	AA	AA	AA	GG	GG	AA	GG	AA	GG	AA	AA	CC	CC	AA	AA	GG	AA	AC	GG	GG	AG	AG	AG	AG	AG	CC	AG	GG
MDX060-40	MDX060	AG	AG	AC	AG	AG	AA	AC	AG	AA	GG	GG	AA	GG	AA	GG	CC	AG	AG	AA	GG	AA	AA	AA	GG	AG	AG	GG	AA	GG	AA	AA	CC	CC	AA	AG	AG	AG	AA	GG	GG	GG	AA	GG	GG	GG	CC	AA	GG
MDX060-41	MDX060	AG	GG	CC	GG	GG	AA	AA	GG	AA	GG	GG	AA	GG	AA	GG	CC	GG	GG	AA	GG	AA	AA	AA	GG	GG	AA	GG	AA	GG	AA	AA	CC	CC	AA	AA	GG	AA	AC	GG	GG	AG	AG	AG	AG	AG	CC	AG	GG
MDX060-42	MDX060	AA	AG	CC	GG	AG	AG	AA	AG	AG	AG	GG	AG	AG	AG	AG	CC	AG	AG	AA	GG	AA	AA	AA	GG	GG	AA	GG	AA	GG	AA	AA	CC	CC	AA	AA	GG	AA	AC	GG	GG	AG	AG	AG	AA	AA	CC	AA	GG
MDX060-43	MDX060	AG	GG	AC	AG	AA	AG	AC	AA	AG	AG	GG	AG	AG	AG	AG	CC	AA	AA	AA	GG	AA	AA	AA	GG	AG	AG	GG	AA	GG	AA	AA	CC	CC	AA	AA	GG	AA	AA	GG	GG	GG	AA	GG	AG	AG	CC	AG	GG
MDX060-44	MDX060	AA	AG	AC	AG	AG	AA	AC	AG	AA	GG	GG	AA	GG	AA	GG	CC	AG	AG	AA	GG	AA	AA	AA	GG	AG	AG	GG	AA	GG	AA	AA	CC	CC	AA	AG	AG	AG	AC	GG	GG	AG	AG	AG	AG	AG	CC	AA	GG
MDX060-45	MDX060	AA	GG	CC	GG	AG	AG	AA	AG	AG	AG	GG	AG	AG	AG	AG	CC	AG	AG	AA	GG	AA	AA	AA	GG	GG	AA	GG	AA	GG	AA	AA	CC	CC	AA	AA	GG	AA	AC	GG	GG	AG	AG	AG	AG	AG	CC	AG	GG
MDX060-46	MDX060	AA	AG	CC	GG	AG	AG	AA	AG	AG	AG	GG	AG	AG	AG	AG	CC	AG	AG	AA	GG	AA	AA	AA	GG	GG	AA	GG	AA	GG	AA	AA	CC	CC	AA	AA	GG	AA	AA	GG	GG	GG	AA	GG	AG	AG	CC	AA	GG
MDX060-47	MDX060	AG	AG	CC	GG	GG	AA	AA	GG	AA	GG	GG	AA	GG	AA	GG	CC	GG	GG	AA	GG	AA	AA	AA	GG	GG	AA	GG	AA	GG	AA	AA	CC	CC	AA	AA	GG	AA	AA	GG	GG	GG	AA	GG	AA	AA	CC	AG	GG
MDX060-48	MDX060	AG	AG	AC	AG	AG	AA	AC	AG	AA	GG	GG	AA	GG	AA	GG	CC	AG	AG	AA	GG	AA	AA	AA	GG	AG	AG	GG	AA	GG	AA	AA	CC	CC	AA	AG	AG	AG	AC	GG	GG	AG	AG	AG	AG	AG	CC	AG	GG
MDX060-49	MDX060	AA	AG	AC	AG	AA	AG	AC	AA	AG	AG	GG	AG	AG	AG	AG	CC	AA	AA	AA	GG	AA	AA	AA	GG	AG	AG	GG	AA	GG	AA	AA	CC	CC	AA	AG	AG	AG	AA	GG	GG	GG	AA	GG	GG	GG	CC	AG	GG
MDX060-5	MDX060	AG	GG	CC	GG	GG	AA	AA	GG	AA	GG	GG	AA	GG	AA	GG	CC	GG	GG	AA	GG	AA	AA	AA	GG	GG	AA	GG	AA	GG	AA	AA	CC	CC	AA	AA	GG	AA	AA	GG	GG	GG	AA	GG	AA	AA	CC	AA	GG
MDX060-50	MDX060	AG	AG	CC	GG	AG	AG	AA	AG	AG	AG	GG	AG	AG	AG	AG	CC	GG	GG	AA	GG	AA	AA	AA	GG	GG	AA	GG	AA	GG	AA	AA	CC	CC	AA	AA	GG	AA	AA	GG	GG	GG	AA	GG	GG	GG	CC	AA	GG
MDX060-51	MDX060	AG	AG	CC	GG	GG	AA	AA	GG	AA	GG	GG	AA	GG	AA	GG	CC	AG	AG	AA	GG	AA	AA	AA	GG	GG	AA	GG	AA	GG	AA	AA	CC	CC	AA	AA	GG	AA	AA	GG	GG	GG	AA	GG	AA	AA	CC	AA	GG
MDX060-52	MDX060	AA	AG	AC	AG	AG	AA	AC	AG	AA	GG	GG	AA	GG	AA	GG	CC	AG	AG	AA	GG	AA	AA	AA	GG	AG	AG	GG	AA	GG	AA	AA	CC	CC	AA	AG	AG	AG	AA	GG	GG	GG	AA	GG	AG	AG	CC	AA	GG
MDX060-54	MDX060	AG	GG	CC	GG	AG	AG	AA	AG	AG	AG	GG	AG	AG	AG	AG	CC	AG	AG	AA	GG	AA	AA	AA	GG	GG	AA	GG	AA	GG	AA	AA	CC	CC	AA	AA	GG	AA	AC	GG	GG	AG	AG	AG	AG	AG	CC	AA	GG
MDX060-55	MDX060	AA	GG	AC	AG	AA	AG	CC	AA	AG	AG	GG	AG	AG	AG	GG	AC	AA	AG	AA	AG	AC	AG	AC	GG	AA	AG	AG	AC	AG	AG	AG	AC	AC	AG	AG	AA	GG	AA	GG	AG	GG	AA	GG	AG	AG	CC	GG	AG
MDX060-56	MDX060	AA	AG	AC	AG	AA	AG	AC	AA	AG	AG	GG	AG	AG	AG	AG	CC	AA	AA	AA	GG	AA	AA	AA	GG	AG	AG	GG	AA	GG	AA	AA	CC	CC	AA	AG	AG	AG	AC	GG	GG	AG	AG	AG	AA	AA	CC	AG	GG
MDX060-57	MDX060	AG	GG	AC	AG	AG	AA	AC	AG	AA	GG	GG	AA	GG	AA	GG	CC	AG	AG	AA	GG	AA	AA	AA	GG	AG	AG	GG	AA	GG	AA	AA	CC	CC	AA	AG	AG	AG	AC	GG	GG	AG	AG	AG	AG	AG	CC	AG	GG
MDX060-58	MDX060	AG	AG	CC	GG	GG	AA	AA	GG	AA	GG	GG	AA	GG	AA	GG	CC	GG	GG	AA	GG	AA	AA	AA	GG	GG	AA	GG	AA	GG	AA	AA	CC	CC	AA	AA	GG	AA	AC	GG	GG	AG	AG	AG	GG	GG	CC	AA	GG
MDX060-59	MDX060	AA	AG	AC	AG	AA	AG	AC	AA	AG	AG	GG	AG	AG	AG	AG	CC	AG	AG	AA	GG	AA	AA	AA	GG	GG	AA	GG	AA	GG	AA	AA	CC	CC	AA	AA	GG	AA	AA	GG	GG	GG	AA	GG	AG	AG	CC	AG	GG
MDX060-6	MDX060	AA	GG	AC	AG	AA	AG	AC	AA	AG	AG	GG	AG	AG	AG	AG	CC	AA	AA	AA	GG	AA	AA	AA	GG	AG	AG	GG	AA	GG	AA	AA	CC	CC	AA	AG	AG	AG	AA	GG	GG	GG	AA	GG	GG	GG	CC	AG	GG
MDX060-60	MDX060	AG	GG	CC	GG	GG	AA	AA	GG	AA	GG	GG	AA	GG	AA	GG	CC	GG	GG	AA	GG	AA	AA	AA	GG	GG	AA	GG	AA	GG	AA	AA	CC	CC	AA	AA	GG	AA	AA	GG	GG	GG	AA	GG	GG	GG	CC	AG	GG
MDX060-61	MDX060	AA	GG	CC	GG	AG	AG	AA	AG	AG	AG	GG	AG	AG	AG	AG	CC	AG	AG	AA	GG	AA	AA	AA	GG	GG	AA	GG	AA	GG	AA	AA	CC	CC	AA	AA	GG	AA	AC	GG	GG	AG	AG	AG	AG	AG	CC	AA	GG
MDX060-62	MDX060	AA	AG	CC	GG	AG	AG	AA	AG	AG	AG	GG	AG	AG	AG	AG	CC	AG	GG	AA	GG	AC	AG	AC	AG	AG	AA	GG	AC	AG	AG	AG	AC	AC	AG	AA	AG	AA	AA	GG	AG	GG	AA	GG	AG	AG	CC	AA	GG
MDX060-63	MDX060	AG	GG	CC	GG	GG	AA	AA	GG	AA	GG	GG	AA	GG	AA	GG	CC	GG	GG	AA	GG	AA	AA	AA	GG	GG	AA	GG	AA	GG	AA	AA	CC	CC	AA	AA	GG	AA	AA	GG	GG	GG	AA	GG	AA	AA	CC	AG	GG
MDX060-64	MDX060	AA	AG	AC	AG	AG	AA	AC	AG	AA	GG	GG	AA	GG	AA	GG	CC	AG	AG	AA	GG	AA	AA	AA	GG	AG	AG	GG	AA	GG	AA	AA	CC	CC	AA	AG	AG	AG	AA	GG	GG	GG	AA	GG	GG	GG	CC	AG	GG
MDX060-65	MDX060	AG	GG	CC	GG	AG	AG	AA	AG	AG	AG	GG	AG	AG	AG	AG	CC	AG	AG	AA	GG	AA	AA	AA	GG	GG	AA	GG	AA	GG	AA	AA	CC	CC	AA	AA	GG	AA	AA	GG	GG	GG	AA	GG	AG	AG	CC	AA	GG
MDX060-66	MDX060	AG	AG	AC	AG	AA	AG	AC	AA	AG	AG	GG	AG	AG	AG	AG	CC	AA	AA	AA	GG	AA	AA	AA	GG	AG	AG	GG	AA	GG	AA	AA	CC	CC	AA	AG	AG	AG	AA	GG	GG	GG	AA	GG	AG	AG	CC	AG	GG
MDX060-67	MDX060	AG	AG	AC	AG	AA	AG	AC	AA	AG	AG	GG	AG	AG	AG	AG	CC	AA	AA	AA	GG	AA	AA	AA	GG	AG	AG	GG	AA	GG	AA	AA	CC	CC	AA	AG	AG	AG	AA	GG	GG	GG	AA	GG	GG	GG	CC	AG	GG
MDX060-68	MDX060	AA	AG	CC	GG	GG	AA	AA	GG	AA	GG	GG	AA	GG	AA	GG	CC	GG	GG	AA	GG	AA	AA	AA	GG	GG	AA	GG	AA	GG	AA	AA	CC	CC	AA	AA	GG	AA	AA	GG	GG	GG	AA	GG	AG	AG	CC	AA	GG
MDX060-69	MDX060	AA	GG	AC	AG	AG	AG	AC	AA	AG	GG	GG	AA	GG	AA	GG	CC	AG	AG	AA	GG	AA	AA	AA	GG	AG	AG	AG	AC	GG	AA	AA	CC	AC	AA	AG	AA	GG	CC	AG	GG	AA	AG	AA	AG	AG	CC	GG	AG
MDX060-70	MDX060	AA	GG	CC	GG	AG	AG	AA	AG	AG	AG	GG	AG	AG	AG	AG	CC	AG	AG	AA	GG	AA	AA	AA	GG	GG	AA	GG	AA	GG	AA	AA	CC	CC	AA	AA	GG	AA	AA	GG	GG	GG	AA	GG	AG	AG	CC	AG	GG
MDX060-8	MDX060	AG	GG	CC	GG	GG	AA	AA	GG	AA	GG	GG	AA	GG	AA	GG	CC	AG	AG	AA	GG	AA	AA	AA	GG	AG	AG	GG	AA	GG	AA	AA	CC	CC	AA	AG	AG	AG	AA	GG	GG	GG	AA	GG	AA	AA	CC	AG	GG
MDX060-9	MDX060	AG	GG	AC	AG	AG	AA	AC	AG	AA	GG	GG	AA	GG	AA	GG	CC	AG	AG	AA	GG	AA	AA	AA	GG	AG	AG	GG	AA	GG	AA	AA	CC	CC	AA	AG	AG	AG	AA	GG	GG	GG	AA	GG	AA	AA	CC	AG	GG
MDX061-1	MDX061	AG	GG	CC	GG	AG	AG	AA	AG	AG	AG	GG	AG	AG	AG	AG	CC	AA	AG	AA	GG	AC	AG	AC	AG	AA	AA	GG	AC	AG	AG	AG	AC	AA	AG	AG	AA	AA	AC	GG	GG	AG	AG	AG	AA	AA	CC	AG	GG
MDX061-10	MDX061	AA	GG	CC	GG	AG	AG	AA	AG	AG	AG	GG	AG	AG	AG	AG	CC	AG	GG	AA	GG	AC	AG	AC	AG	AG	AA	GG	AC	AG	AG	AG	AC	AC	AG	AA	AG	AA	AC	GG	GG	AG	AG	AG	AA	AA	CC	AA	GG
MDX061-11	MDX061	AG	GG	CC	GG	GG	AA	AA	GG	AA	GG	GG	AA	GG	AA	GG	CC	GG	GG	AA	GG	AA	AA	AA	GG	GG	AA	GG	AA	GG	AA	AA	CC	CC	AA	AA	GG	AA	AC	GG	GG	AG	AG	AG	AG	AG	CC	AA	GG
MDX061-12	MDX061	AA	GG	CC	GG	AG	AG	AA	AG	AA	GG	AG	AG	GG	AA	GG	CC	AG	AG	AA	GG	AA	AA	AA	GG	GG	AA	GG	AA	GG	AA	AA	CC	CC	AA	AA	AG	AG	AC	GG	GG	AG	AG	AG	AA	AA	CC	AA	GG
MDX061-13	MDX061	AA	GG	CC	GG	AG	GG	AA	AA	GG	AG	GG	AG	AG	AG	AG	CC	AG	GG	AA	GG	AC	AG	AC	AG	AG	AA	AG	CC	AG	AG	AG	AC	AA	AG	AA	AA	AG	AA	GG	AG	GG	AA	GG	AA	AA	CC	AG	AG
MDX061-14	MDX061	AA	GG	CC	GG	AG	AG	AA	AG	AA	GG	AG	AG	GG	AA	GG	CC	AG	AG	AA	GG	AA	AA	AA	GG	GG	AA	GG	AA	GG	AA	AA	CC	CC	AA	AA	AG	AG	AA	GG	AG	GG	AA	GG	AA	AA	CC	AA	GG
MDX061-15	MDX061	AA	GG	CC	GG	AG	GG	AA	AA	GG	AG	GG	AG	AG	AG	AG	CC	AG	GG	AA	GG	AC	AG	AC	AG	AG	AA	AG	CC	AG	AG	AG	AC	AA	AG	AA	AA	AG	AC	GG	GG	AG	AG	AG	AA	AA	CC	AG	AG
MDX061-16	MDX061	AA	GG	CC	GG	AG	GG	AA	AA	GG	AG	GG	AG	AG	AG	AG	CC	AG	GG	AA	GG	AC	AG	AC	AG	AG	AA	AG	CC	AG	AG	AG	AC	AA	AG	AA	AA	AG	AC	GG	GG	AG	AG	AG	AA	AA	CC	AG	AG
MDX061-17	MDX061	AA	GG	CC	GG	AG	AG	AA	AG	AG	AG	GG	AG	AG	AG	AG	CC	AG	GG	AA	GG	AC	AG	AC	AG	AG	AA	GG	AC	AG	AG	AG	AC	AC	AG	AA	AG	AA	AA	GG	AG	GG	AA	GG	AA	AA	CC	AG	AG
MDX061-18	MDX061	AA	AG	CC	GG	AG	AG	AA	AG	AA	GG	AG	AG	GG	AA	GG	CC	AG	AG	AA	GG	AA	AA	AA	GG	GG	AA	GG	AA	GG	AA	AA	CC	CC	AA	AA	AG	AG	AA	GG	AG	GG	AA	GG	AA	AA	CC	AA	GG
MDX061-19	MDX061	AA	AG	CC	GG	AG	GG	AA	AA	GG	AG	GG	AG	AG	AG	AG	CC	AG	GG	AA	GG	AC	AG	AC	AG	AG	AA	AG	CC	AG	AG	AG	AC	AA	AG	AA	AA	AG	AC	GG	GG	AG	AG	AG	AA	AA	CC	AG	AG
MDX061-2	MDX061	AA	GG	CC	GG	AA	GG	AC	AA	AG	AG	AG	GG	AG	AG	GG	CC	AA	AG	AA	GG	AC	AG	AC	AG	AG	AA	GG	AC	AG	AG	AG	AC	AC	AG	AA	AA	AG	AC	GG	GG	AG	AG	AG	AA	AA	CC	AG	AG
MDX061-20	MDX061	AA	GG	CC	GG	AG	GG	AA	AA	AG	GG	AG	AG	GG	AA	GG	CC	AG	AG	AA	GG	AA	AA	AA	GG	GG	AA	AG	AC	GG	AA	AA	CC	AC	AA	AA	AA	GG	AA	GG	AG	GG	AA	GG	AA	AA	CC	AA	GG
MDX061-21	MDX061	AA	GG	CC	GG	AG	AG	AA	AG	AA	GG	AG	AG	GG	AA	GG	CC	AG	AG	AA	GG	AA	AA	AA	GG	GG	AA	GG	AA	GG	AA	AA	CC	CC	AA	AA	AG	AG	AC	GG	GG	AG	AG	AG	AA	AA	CC	AG	AG
MDX061-22	MDX061	AA	AG	CC	GG	AG	AG	AA	AG	AA	GG	AG	AG	GG	AA	GG	CC	AG	AG	AA	GG	AA	AA	AA	GG	GG	AA	GG	AA	GG	AA	AA	CC	CC	AA	AA	AG	AG	AC	GG	GG	AG	AG	AG	AA	AA	CC	AA	GG
MDX061-23	MDX061	AA	GG	CC	GG	AG	AG	AA	AG	AA	GG	AG	AG	GG	AA	GG	CC	AG	AG	AA	GG	AA	AA	AA	GG	GG	AA	GG	AA	GG	AA	AA	CC	CC	AA	AA	AG	AG	AA	GG	AG	GG	AA	GG	AA	AA	CC	AA	GG
MDX061-24	MDX061	AA	GG	CC	GG	AG	AG	AA	AG	AG	AG	GG	AG	AG	AG	AG	CC	AG	GG	AA	GG	AC	AG	AC	AG	AG	AA	GG	AC	AG	AG	AG	AC	AC	AG	AA	AG	AA	AA	GG	AG	GG	AA	GG	AA	AA	CC	AA	GG
MDX061-25	MDX061	AA	AG	CC	GG	AG	GG	AA	AA	GG	AG	GG	AG	AG	AG	AG	CC	AG	GG	AA	GG	AC	AG	AC	AG	AG	AA	AG	CC	AG	AG	AG	AC	AA	AG	AA	AA	AG	AC	GG	GG	AG	AG	AG	AA	AA	CC	AA	GG
MDX061-26	MDX061	AA	AG	CC	GG	AG	AG	AA	AG	AG	AG	GG	AG	AG	AG	AG	CC	AG	GG	AA	GG	AC	AG	AC	AG	AG	AA	GG	AC	AG	AG	AG	AC	AC	AG	AA	AG	AA	AA	GG	AG	GG	AA	GG	AA	AA	CC	AA	GG
MDX061-27	MDX061	AA	GG	CC	GG	AA	GG	AC	AA	AG	AG	AG	GG	AG	AG	GG	CC	AG	AG	AA	GG	AA	AA	AA	GG	GG	AA	GG	AA	GG	AA	AA	CC	CC	AA	AA	AG	AG	AC	GG	AG	AG	AG	AG	AG	AG	CC	AG	AG
MDX061-28	MDX061	AA	GG	CC	GG	AG	GG	AA	AA	AG	GG	AG	AG	GG	AA	GG	CC	AG	AG	AA	GG	AA	AA	AA	GG	GG	AA	AG	AC	GG	AA	AA	CC	AC	AA	AA	AA	GG	AA	GG	AG	GG	AA	GG	AA	AA	CC	AG	AG
MDX061-29	MDX061	AA	AG	CC	GG	AG	AG	AA	AG	AG	AG	GG	AG	AG	AG	AG	CC	AG	GG	AA	GG	AC	AG	AC	AG	AG	AA	GG	AC	AG	AG	AG	AC	AC	AG	AA	AG	AA	AA	GG	AG	GG	AA	GG	AA	AA	CC	AA	GG
MDX061-3	MDX061	AA	AG	CC	GG	AG	AG	AA	AG	AG	AG	GG	AG	AG	AG	AG	CC	AG	GG	AA	GG	AC	AG	AC	AG	AG	AA	GG	AC	AG	AG	AG	AC	AC	AG	AA	AG	AA	AA	GG	AG	GG	AA	GG	AA	AA	CC	AA	GG
MDX061-30	MDX061	AA	GG	CC	GG	AG	GG	AA	AA	GG	AG	GG	AG	AG	AG	AG	CC	AG	GG	AA	GG	AC	AG	AC	AG	AG	AA	AG	CC	AG	AG	AG	AC	AA	AG	AA	AA	AG	AA	GG	AG	GG	AA	GG	AA	AA	CC	AA	GG
MDX061-32	MDX061	AA	AG	CC	GG	AG	GG	AA	AA	AG	GG	AG	AG	GG	AA	GG	CC	AG	AG	AA	GG	AA	AA	AA	GG	GG	AA	AG	AC	GG	AA	AA	CC	AC	AA	AA	AA	GG	AA	GG	AG	GG	AA	GG	AA	AA	CC	AA	GG
MDX061-33	MDX061	AA	AG	CC	GG	AG	GG	AA	AA	AG	GG	AG	AG	GG	AA	GG	CC	AG	AG	AA	GG	AC	AG	AC	AG	AG	AA	AG	CC	AG	AG	AG	AC	AA	AG	AA	AA	AG	AC	GG	GG	AG	AG	AG	AA	AA	CC	AA	GG
MDX061-34	MDX061	AA	GG	CC	GG	AG	GG	AA	AA	AG	GG	AG	AG	GG	AA	GG	CC	AG	AG	AA	GG	AA	AA	AA	GG	GG	AA	AG	AC	GG	AA	AA	CC	AC	AA	AA	AA	GG	AC	GG	GG	AG	AG	AG	AA	AA	CC	AA	GG
MDX061-35	MDX061	AA	GG	CC	GG	AG	GG	AA	AA	AG	GG	AG	AG	GG	AA	GG	CC	AG	AG	AA	GG	AA	AA	AA	GG	GG	AA	AG	AC	GG	AA	AA	CC	AC	AA	AA	AA	GG	AC	GG	GG	AG	AG	AG	AA	AA	CC	AA	GG
MDX061-37	MDX061	AA	GG	CC	GG	AG	GG	AA	AA	AG	GG	AG	AG	GG	AA	GG	CC	AG	AG	AA	GG	AA	AA	AA	GG	GG	AA	GG	AA	GG	AA	AA	CC	CC	AA	AA	AG	AG	AC	GG	GG	AG	AG	AG	AA	AA	CC	AA	GG
MDX061-38	MDX061	AA	GG	CC	GG	AA	GG	AC	AA	GG	AA	GG	GG	AA	GG	AG	AC	AA	GG	AA	AG	CC	GG	CC	AG	AA	AA	AG	CC	AA	GG	GG	AA	AA	GG	AA	AA	AG	AA	GG	AA	GG	AA	GG	AA	AA	AC	AG	GG
MDX061-39	MDX061	AA	AG	CC	GG	AG	GG	AA	AA	AG	GG	AG	AG	GG	AA	GG	CC	AG	AG	AA	GG	AA	AA	AA	GG	GG	AA	GG	AA	GG	AA	AA	CC	CC	AA	AA	AG	AG	AC	GG	GG	AG	AG	AG	AA	AA	CC	AA	GG
MDX061-4	MDX061	AA	AG	CC	GG	AG	AG	AA	AG	AG	AG	GG	AG	AG	AG	AG	CC	AG	GG	AA	GG	AC	AG	AC	AG	AG	AA	GG	AC	AG	AG	AG	AC	AC	AG	AA	AG	AA	AC	GG	GG	AG	AG	AG	AA	AA	CC	AG	AG
MDX061-40	MDX061	AA	GG	CC	GG	AG	AG	AA	AG	AA	GG	AG	AG	GG	AA	GG	CC	AG	AG	AA	GG	AA	AA	AA	GG	GG	AA	GG	AA	GG	AA	AA	CC	CC	AA	AA	AG	AG	AA	GG	AG	GG	AA	GG	AA	AA	CC	AA	GG
MDX061-41	MDX061	AA	GG	CC	GG	AG	GG	AA	AA	GG	AG	GG	AG	AG	AG	AG	CC	AG	GG	AA	GG	AC	AG	AC	AG	AG	AA	AG	CC	AG	AG	AG	AC	AA	AG	AA	AA	AG	AA	GG	AG	GG	AA	GG	AA	AA	CC	AA	GG
MDX061-42	MDX061	AA	AG	CC	GG	AG	AG	AA	AG	AA	GG	AG	AG	GG	AA	GG	CC	AG	AG	AA	GG	AA	AA	AA	GG	GG	AA	GG	AA	GG	AA	AA	CC	CC	AA	AA	AG	AG	AA	GG	AG	GG	AA	GG	AA	AA	CC	AG	AG
MDX061-43	MDX061	AA	AG	CC	GG	AG	AG	AA	AG	AA	GG	AG	AG	GG	AA	GG	CC	AG	AG	AA	GG	AA	AA	AA	GG	GG	AA	GG	AA	GG	AA	AA	CC	CC	AA	AA	AG	AG	AA	GG	AG	GG	AA	GG	AA	AA	CC	AA	GG
MDX061-44	MDX061	AA	GG	CC	GG	AG	AG	AA	AG	AG	AG	GG	AG	AG	AG	AG	CC	AG	GG	AA	GG	AC	AG	AC	AG	AG	AA	GG	AC	AG	AG	AG	AC	AC	AG	AA	AG	AA	AA	GG	AG	GG	AA	GG	AA	AA	CC	AA	GG
MDX061-45	MDX061	AA	GG	CC	GG	AA	GG	AC	AA	AG	AG	AG	GG	AG	AG	GG	AC	AA	AG	AA	AG	AC	AG	AC	GG	AG	AA	AG	AC	AG	AG	AG	AC	AC	AG	AA	AA	GG	AC	GG	GG	AG	AG	AG	AA	AA	AC	GG	AG
MDX061-46	MDX061	AA	GG	CC	GG	AG	GG	AA	AA	GG	AG	GG	AG	AG	AG	AG	CC	AG	GG	AA	GG	AC	AG	AC	AG	AG	AA	AG	CC	AG	AG	AG	AC	AA	AG	AA	AA	AG	AC	GG	GG	AG	AG	AG	AA	AA	CC	AG	AG
MDX061-47	MDX061	AA	GG	CC	GG	AG	GG	AA	AA	AG	GG	AG	AG	GG	AA	GG	CC	AG	AG	AA	GG	AA	AA	AA	GG	GG	AA	AG	AC	GG	AA	AA	CC	AC	AA	AA	AA	GG	AC	GG	GG	AG	AG	AG	AA	AA	CC	AA	GG
MDX061-48	MDX061	AA	GG	CC	GG	AG	AG	AA	AG	AG	AG	GG	AG	AG	AG	AG	CC	AG	GG	AA	GG	AC	AG	AC	AG	AG	AA	GG	AC	AG	AG	AG	AC	AC	AG	AA	AG	AA	AA	GG	AG	GG	AA	GG	AA	AA	CC	AA	GG
MDX061-49	MDX061	AA	GG	CC	GG	AG	AG	AA	AG	AA	GG	AG	AG	GG	AA	GG	CC	AG	AG	AA	GG	AC	AG	AC	AG	AG	AA	GG	AC	AG	AG	AG	AC	AC	AG	AA	AG	AA	AC	GG	GG	AG	AG	AG	AA	AA	CC	AA	GG
MDX061-5	MDX061	AA	GG	CC	GG	AG	AG	AA	AG	AG	AG	GG	AG	AG	AG	AG	CC	AG	GG	AA	GG	AC	AG	AC	AG	AG	AA	GG	AC	AG	AG	AG	AC	AC	AG	AA	AG	AA	AC	GG	GG	AG	AG	AG	AA	AA	CC	AG	AG
MDX061-50	MDX061	AA	GG	CC	GG	AG	AG	AA	AG	AG	AG	GG	AG	AG	AG	AG	CC	AG	GG	AA	GG	AC	AG	AC	AG	AG	AA	GG	AC	AG	AG	AG	AC	AC	AG	AA	AG	AA	AA	GG	AG	GG	AA	GG	AA	AA	CC	AA	GG
MDX061-51	MDX061	AA	AG	CC	GG	AG	AG	AA	AG	AG	AG	GG	AG	AG	AG	AG	CC	AG	GG	AA	GG	AC	AG	AC	AG	AG	AA	GG	AC	AG	AG	AG	AC	AC	AG	AA	AG	AA	AA	GG	AG	GG	AA	GG	AA	AA	CC	AA	GG
MDX061-52	MDX061	AA	AG	CC	GG	AG	AG	AA	AG	AA	GG	AG	AG	GG	AA	GG	CC	AG	AG	AA	GG	AA	AA	AA	GG	GG	AA	GG	AA	GG	AA	AA	CC	CC	AA	AA	AG	AG	AA	GG	AG	GG	AA	GG	AA	AA	CC	AA	GG
MDX061-53	MDX061	AA	AG	CC	GG	AG	AG	AA	AG	AA	GG	AG	AG	GG	AA	GG	CC	AG	AG	AA	GG	AA	AA	AA	GG	GG	AA	GG	AA	GG	AA	AA	--	CC	AA	AA	AG	AG	AC	GG	GG	AG	AG	AG	AA	AA	CC	AG	AG
MDX061-54	MDX061	AA	AG	CC	GG	AG	AG	AA	AG	AA	GG	AG	AG	GG	AA	GG	CC	AG	AG	AA	GG	AA	AA	AA	GG	GG	AA	GG	AA	GG	AA	AA	CC	CC	AA	AA	AG	AG	AA	GG	AG	GG	AA	GG	AA	AA	CC	AA	GG
MDX061-55	MDX061	AA	AG	CC	GG	AG	GG	AA	AA	GG	AG	GG	AG	AG	AG	AG	CC	AG	GG	AA	GG	AC	AG	AC	AG	AG	AA	AG	CC	AG	AG	AG	AC	AA	AG	AA	AA	AG	AC	GG	GG	AG	AG	AG	AA	AA	CC	AA	GG
MDX061-56	MDX061	AA	AG	CC	GG	AG	GG	AA	AA	GG	AG	GG	AG	AG	AG	AG	CC	AG	GG	AA	GG	AC	AG	AC	AG	AG	AA	AG	CC	AG	AG	AG	AC	AA	AG	AA	AA	AG	AA	GG	AG	GG	AA	GG	AA	AA	CC	AA	GG
MDX061-57	MDX061	AA	GG	CC	GG	AG	AG	AA	AG	AA	GG	AG	AG	GG	AA	GG	CC	AG	AG	AA	GG	AA	AA	AA	GG	GG	AA	GG	AA	GG	AA	AA	--	CC	AA	AA	AG	AG	AC	GG	GG	AG	AG	AG	AA	AA	CC	AA	GG
MDX061-58	MDX061	AA	AG	CC	GG	AG	AG	AA	AG	AA	GG	AG	AG	GG	AA	GG	CC	AG	AG	AA	GG	AA	AA	AA	GG	GG	AA	GG	AA	GG	AA	AA	--	CC	AA	AA	AG	AG	AC	GG	GG	AG	AG	AG	AA	AA	CC	AA	GG
MDX061-59	MDX061	AA	AG	CC	GG	AG	GG	AA	AA	GG	AG	GG	AG	AG	AG	AG	CC	AG	GG	AA	GG	AC	AG	AC	AG	AG	AA	AG	CC	AG	AG	AG	AC	AA	AG	AA	AA	AG	AA	GG	AG	GG	AA	GG	AA	AA	CC	AA	GG
MDX061-6	MDX061	AA	AG	CC	GG	AG	AG	AA	AG	AA	GG	AG	AG	GG	AA	GG	CC	AG	AG	AA	GG	AA	AA	AA	GG	GG	AA	GG	AA	GG	AA	AA	CC	CC	AA	AA	AG	AG	AC	GG	GG	AG	AG	AG	AA	AA	CC	AA	GG
MDX061-60	MDX061	AA	GG	CC	GG	AG	AG	AA	AG	AA	GG	AG	AG	GG	AA	GG	CC	AG	AG	AA	GG	AA	AA	AA	GG	GG	AA	GG	AA	GG	AA	AA	CC	CC	AA	AA	AG	AG	AA	GG	AG	GG	AA	GG	AA	AA	CC	AG	AG
MDX061-61	MDX061	AA	AG	CC	GG	AG	GG	AA	AA	GG	AG	GG	AG	AG	AG	AG	CC	AG	GG	AA	GG	AC	AG	AC	AG	AG	AA	AG	CC	AG	AG	AG	AC	AA	AG	AA	AA	AG	AC	GG	GG	AG	AG	AG	AA	AA	CC	AA	GG
MDX061-62	MDX061	AA	AG	CC	GG	AG	AG	AA	AG	AG	AG	GG	AG	AG	AG	AG	CC	AG	GG	AA	GG	AC	AG	AC	AG	AG	AA	GG	AC	AG	AG	AG	AC	AC	AG	AA	AG	AA	AA	GG	AG	GG	AA	GG	AA	AA	CC	AG	AG
MDX061-63	MDX061	AA	GG	CC	GG	AG	AG	AA	AG	AA	GG	AG	AG	GG	AA	GG	CC	AG	AG	AA	GG	AA	AA	AA	GG	GG	AA	GG	AA	GG	AA	AA	CC	CC	AA	AA	AG	AG	AC	GG	GG	AG	AG	AG	AA	AA	CC	AG	AG
MDX061-64	MDX061	AA	AG	CC	GG	AG	GG	AA	AA	AG	GG	AG	GG	AG	AG	GG	AC	AG	AA	AA	GG	AC	AG	AC	AG	AG	AA	AG	AC	AG	AG	AA	AC	AC	AG	AA	AA	AG	AC	AG	AG	AG	AA	AG	AG	AG	CC	GG	AA
MDX061-65	MDX061	AA	AG	CC	GG	AA	GG	AC	AA	AG	AG	AG	GG	AG	AG	GG	AC	AA	AG	AA	AG	AC	AG	AC	GG	AG	AA	AG	AC	AG	AG	AG	AC	AC	AG	AA	AA	GG	CC	GG	GG	AA	GG	AA	AA	AA	CC	AA	GG
MDX061-66	MDX061	AA	GG	CC	GG	AA	GG	AA	AA	AA	GG	AA	GG	GG	AA	GG	CC	AA	AA	AA	GG	AA	AA	AA	GG	GG	AG	GG	AA	GG	AA	AA	CC	AC	AA	AA	AA	GG	AC	AG	AG	AG	AA	AG	AG	AG	CC	AG	AG
MDX061-67	MDX061	AA	GG	CC	GG	AG	GG	AA	AA	AG	GG	AG	AG	GG	AA	GG	CC	AG	AG	AA	GG	AA	AA	AA	GG	GG	AA	GG	AA	GG	AA	AA	--	CC	AA	AA	AG	AG	AC	GG	GG	AG	AG	AG	AA	AA	CC	AA	GG
MDX061-68	MDX061	AA	AG	CC	GG	AG	AG	AA	AG	AA	GG	AG	AG	GG	AA	GG	CC	AG	AG	AA	GG	AA	AA	AA	GG	GG	AA	GG	AA	GG	AA	AA	CC	CC	AA	AA	AG	AG	AC	GG	GG	AG	AG	AG	AA	AA	CC	AG	AG
MDX061-69	MDX061	AA	GG	CC	GG	AG	AG	AA	AG	AG	AG	GG	AG	AG	AG	AG	CC	AG	GG	AA	GG	AC	AG	AC	AG	AG	AA	GG	AC	AG	AG	AG	AC	AC	AG	AA	AG	AA	AC	GG	GG	AG	AG	AG	AA	AA	CC	AA	GG
MDX061-7	MDX061	AA	GG	CC	GG	AG	AG	AA	AG	AG	AG	GG	AG	AG	AG	AG	CC	AG	GG	AA	GG	AC	AG	AC	AG	AG	AA	GG	AC	AG	AG	AG	AC	AC	AG	AA	AG	AA	AC	GG	GG	AG	AG	AG	AA	AA	CC	AG	AG
MDX061-70	MDX061	AA	AG	CC	GG	AG	GG	AA	AA	AG	GG	AG	AG	GG	AA	GG	CC	AG	AG	AA	GG	AA	AA	AA	GG	GG	AA	AG	AC	GG	AA	AA	CC	AC	AA	AA	AA	GG	AA	GG	AG	GG	AA	GG	AA	AA	CC	AA	GG
MDX061-8	MDX061	AA	AG	CC	GG	AG	AG	AA	AG	AG	AG	GG	AG	AG	AG	AG	CC	AG	GG	AA	GG	AC	AG	AC	AG	AG	AA	AG	CC	AG	AG	AG	AC	AA	AG	AA	AA	AG	AA	GG	AG	GG	AA	GG	AA	AA	CC	AA	GG
MDX061-9	MDX061	AA	AG	CC	GG	AG	GG	AA	AA	AG	GG	AG	AG	GG	AA	GG	CC	AG	AG	AA	GG	AA	AA	AA	GG	GG	AA	AG	AC	GG	AA	AA	CC	AC	AA	AA	AA	GG	AA	GG	AG	GG	AA	GG	AA	AA	CC	AG	AG
MDX063-1	MDX063	AA	GG	AC	AG	AA	GG	CC	AA	GG	AA	GG	GG	AA	GG	GG	AA	AA	GG	AA	AA	CC	GG	CC	GG	AA	AA	AA	CC	AA	GG	GG	AA	AA	GG	AA	AA	GG	AA	GG	GG	GG	AA	GG	GG	GG	CC	GG	AA
MDX063-10	MDX063	AG	GG	AC	AG	AG	AA	AC	AG	AA	GG	GG	AA	GG	AA	GG	CC	AG	AG	AA	GG	AA	AA	AA	GG	AG	AG	GG	AA	GG	AA	AA	CC	CC	AA	AG	AG	AG	AC	GG	GG	AG	AG	AG	GG	GG	CC	AG	AG
MDX063-11	MDX063	AA	GG	AC	AG	AA	GG	CC	AA	GG	AA	GG	GG	AA	GG	GG	AA	AA	GG	AA	AA	CC	GG	CC	GG	AA	AA	AA	CC	AA	GG	GG	AA	AA	GG	AA	AA	GG	AC	GG	GG	AG	AG	AG	GG	GG	CC	GG	AA
MDX063-12	MDX063	AA	AG	CC	GG	AG	AG	AC	AG	AG	AG	GG	AG	AG	AG	GG	AC	AG	GG	AA	AG	AC	AG	AC	GG	AG	AA	AG	AC	AG	AG	AG	AC	AC	AG	AA	AG	AG	AA	GG	GG	GG	AA	GG	AG	AG	CC	GG	AA
MDX063-13	MDX063	AA	GG	AA	AA	AA	AG	CC	AA	AG	AG	GG	AG	AG	AG	GG	AC	AA	AG	AA	AG	AC	AG	AC	GG	AA	AG	AG	AC	AG	AG	AG	AC	AC	AG	AG	AA	GG	AC	GG	GG	AG	AG	AG	AG	AG	CC	GG	AA
MDX063-14	MDX063	AG	AG	AC	AG	AA	GG	CC	AA	GG	AA	GG	GG	AA	GG	GG	AA	AA	GG	AA	AA	CC	GG	CC	GG	AA	AA	AA	CC	AA	GG	GG	AA	AA	GG	AA	AA	GG	AC	GG	GG	AG	AG	AG	AG	AG	CC	AG	AG
MDX063-15	MDX063	AG	AG	AC	AG	AA	GG	CC	AA	GG	AA	GG	GG	AA	GG	GG	AA	AA	GG	AA	AA	CC	GG	CC	GG	AA	AA	AA	CC	AA	GG	GG	AA	AA	GG	AA	AA	GG	AA	GG	GG	GG	AA	GG	AG	AG	CC	AG	AG
MDX063-16	MDX063	AG	GG	CC	GG	AG	AG	AC	AG	AG	AG	GG	AG	AG	AG	GG	AC	AG	GG	AA	AG	AC	AG	AC	GG	AG	AA	AG	AC	AG	AG	AG	AC	AC	AG	AA	AG	AG	AC	GG	GG	AG	AG	AG	AG	AG	CC	GG	AA
MDX063-17	MDX063	AA	GG	CC	GG	AA	GG	AC	AA	GG	AA	GG	GG	AA	GG	AG	AC	AA	GG	AA	AG	CC	GG	CC	AG	AA	AA	AG	CC	AA	GG	GG	AA	AA	GG	AA	AA	AG	AA	GG	GG	GG	AA	GG	GG	GG	CC	AG	AG
MDX063-19	MDX063	AG	AG	CC	GG	AG	AG	AC	AG	AG	AG	GG	AG	AG	AG	GG	AC	AG	GG	AA	AG	AC	AG	AC	GG	AG	AA	AG	AC	AG	AG	AG	AC	AC	AG	AA	AG	AG	AC	GG	GG	AG	AG	AG	GG	GG	CC	GG	AA
MDX063-2	MDX063	AA	GG	AC	AG	AA	GG	CC	AA	GG	AA	GG	GG	AA	GG	GG	AA	AA	GG	AA	AA	CC	GG	CC	GG	AA	AA	AA	CC	AA	GG	GG	AA	AA	GG	AA	AA	GG	AC	GG	GG	AG	AG	AG	GG	GG	CC	GG	AA
MDX063-21	MDX063	AA	GG	CC	GG	AA	GG	CC	AA	GG	AA	GG	GG	AA	GG	GG	AA	AA	GG	AA	AA	CC	GG	CC	GG	AA	AA	AA	CC	AA	GG	GG	AA	AA	GG	AA	AA	GG	AA	GG	GG	GG	AA	GG	AG	AG	CC	GG	AA
MDX063-22	MDX063	AA	AG	CC	GG	AA	GG	AC	AA	AG	AG	GG	GG	AA	AG	GG	AC	AA	AG	AA	AG	CC	GG	CC	AG	AA	AA	AG	AC	AA	--	AG	AC	AA	GG	AA	AA	AG	AA	GG	GG	GG	AA	GG	AG	AG	CC	AG	AG
MDX063-23	MDX063	AA	GG	CC	GG	AA	GG	AC	AA	AG	AG	AG	GG	AG	AG	GG	AC	AA	AG	AA	AG	AC	AG	AC	GG	AG	AA	AG	AC	AG	AG	AG	AC	AC	AG	AA	AG	AG	AC	GG	GG	AG	AG	AG	AG	AG	CC	GG	AA
MDX063-24	MDX063	AA	GG	AC	AG	AA	AG	CC	AA	AG	AG	GG	AG	AG	AG	GG	AC	AA	AG	AA	AG	AC	AG	AC	GG	AA	AG	AG	AC	AG	AG	AG	AC	AC	AG	AG	AA	GG	AA	GG	GG	GG	AA	GG	GG	GG	CC	GG	AA
MDX063-25	MDX063	AG	AG	AC	AG	AA	GG	CC	AA	GG	AA	GG	GG	AA	GG	GG	AA	AA	GG	AA	AA	CC	GG	CC	GG	AA	AA	AA	CC	AA	GG	GG	AA	AA	GG	AA	AA	GG	AA	GG	GG	GG	AA	GG	AG	AG	CC	GG	AA
MDX063-26	MDX063	AG	GG	AC	AG	AA	GG	CC	AA	GG	AA	GG	GG	AA	GG	GG	AA	AA	GG	AA	AA	CC	GG	CC	GG	AA	AA	AA	CC	AA	GG	GG	AA	AA	GG	AA	AA	GG	AC	GG	GG	AG	AG	AG	AG	AG	CC	AG	AG
MDX063-27	MDX063	AA	GG	AC	AG	AA	AG	CC	AA	AG	AG	GG	AG	AG	AG	GG	AC	AA	AG	AA	AG	AC	AG	AC	GG	AA	AG	AG	AC	AG	AG	AG	AC	AC	AG	AG	AA	GG	AA	GG	AG	GG	AA	GG	AG	AG	CC	AG	AG
MDX063-28	MDX063	AG	AG	AC	AG	AA	GG	CC	AA	GG	AA	GG	GG	AA	GG	GG	AA	AA	GG	AA	AA	CC	GG	CC	GG	AA	AA	AA	CC	AA	GG	GG	AA	AA	GG	AG	AA	GG	AC	GG	GG	AG	AG	AG	GG	GG	CC	GG	AA
MDX063-29	MDX063	AA	AG	AC	AG	AG	AA	AC	AG	AA	GG	GG	AA	GG	AA	GG	CC	AG	AG	AA	GG	AA	AA	AA	GG	AG	AG	GG	AA	GG	AA	AA	CC	CC	AA	AG	AG	AG	AC	GG	GG	AG	AG	AG	AG	AG	CC	AG	AG
MDX063-3	MDX063	AA	AG	AC	AG	AG	AA	AC	AG	AA	GG	GG	AA	GG	AA	GG	CC	AG	AG	AA	GG	AA	AA	AA	GG	AG	AG	GG	AA	GG	AA	AA	CC	CC	AA	AG	AG	AG	AC	GG	GG	AG	AG	AG	GG	GG	CC	AG	AG
MDX063-30	MDX063	AA	AG	AA	AA	AA	AG	CC	AA	AG	AG	GG	AG	AG	AG	GG	AC	AA	AG	AA	AG	AC	AG	AC	GG	AA	AG	AG	AC	AG	AG	AG	AC	AC	AG	AG	AA	GG	AA	GG	GG	GG	AA	GG	AG	AG	CC	GG	AA
MDX063-31	MDX063	AG	AG	AC	AG	AA	GG	CC	AA	GG	AA	GG	GG	AA	GG	GG	AA	AA	GG	AA	AA	CC	GG	CC	GG	AA	AA	AA	CC	AA	GG	GG	AA	AA	GG	AA	AA	GG	AA	GG	GG	GG	AA	GG	AG	AG	CC	AG	AG
MDX063-32	MDX063	AA	GG	AC	AG	AG	AA	AC	AG	AA	GG	GG	AA	GG	AA	GG	CC	AG	AG	AA	GG	AA	AA	AA	GG	AG	AG	GG	AA	GG	AA	AA	CC	CC	AA	AG	AG	AG	AA	GG	GG	GG	AA	GG	AG	AG	CC	AG	AG
MDX063-33	MDX063	AA	AG	AC	AG	AG	AA	AC	AG	AA	GG	GG	AA	GG	AA	GG	CC	AG	AG	AA	GG	AA	AA	AA	GG	AG	AG	GG	AA	GG	AA	AA	CC	CC	AA	AG	AG	AG	AA	GG	GG	GG	AA	GG	AG	AG	CC	GG	AA
MDX063-34	MDX063	AA	GG	AC	AG	AA	GG	CC	AA	GG	AA	GG	GG	AA	GG	GG	AA	AA	GG	AA	AA	CC	GG	CC	GG	AA	AA	AA	CC	AA	GG	GG	AA	AA	GG	AA	AA	GG	AC	GG	GG	AG	AG	AG	GG	GG	CC	GG	AA
MDX063-35	MDX063	AA	GG	AA	AA	AA	AG	CC	AA	AG	AG	GG	AG	AG	AG	GG	AC	AA	AG	AA	AG	AC	AG	AC	GG	AG	AG	GG	AA	GG	AA	AA	CC	CC	AA	AG	AG	AG	AA	GG	GG	GG	AA	GG	AG	AG	CC	AG	AG
MDX063-36	MDX063	AG	AG	AC	AG	AG	AA	AC	AG	AA	GG	GG	AA	GG	AA	GG	CC	AG	AG	AA	AG	AC	AG	AC	GG	AG	AA	AG	AC	AG	AG	AG	AC	AC	AG	AA	AG	AG	AC	GG	GG	AG	AG	AG	GG	GG	CC	AG	AG
MDX063-37	MDX063	AG	AG	AA	AA	AA	AG	CC	AA	AG	AG	GG	AG	AG	AG	GG	AC	AA	AG	AA	AG	AC	AG	AC	GG	AA	AG	AG	AC	AG	--	AA	CC	CC	AA	AG	AG	AG	AC	GG	GG	AG	AG	AG	AG	AG	CC	AG	AG
MDX063-38	MDX063	AA	GG	CC	GG	AG	AG	AC	AG	AG	AG	GG	AG	AG	AG	GG	AC	AG	GG	AA	AG	AC	AG	AC	GG	AG	AA	AG	AC	AG	AG	AG	AC	AC	AG	AA	AG	AG	AA	GG	GG	GG	AA	GG	GG	GG	CC	GG	AA
MDX063-39	MDX063	AG	GG	AA	AA	AA	AG	CC	AA	AG	AG	GG	AG	AG	AG	GG	AC	AA	AG	AA	AG	AC	AG	AC	GG	AA	AG	AG	AC	AG	AG	AG	AC	AC	AG	AG	AA	GG	AA	GG	GG	GG	AA	GG	GG	GG	CC	AG	AG
MDX063-4	MDX063	AG	AG	AA	AA	AA	AG	CC	AA	AG	AG	GG	AG	AG	AG	GG	AC	AA	AG	AA	AG	AC	AG	AC	GG	AA	AG	AG	AC	AG	AG	AG	AC	AC	AG	AG	AA	GG	AA	GG	GG	GG	AA	GG	AG	AG	CC	GG	AA
MDX063-40	MDX063	AG	AG	CC	GG	AG	AG	AC	AG	AG	AG	GG	AG	AG	AG	GG	AC	AG	GG	AA	AG	AC	AG	AC	GG	AG	AA	AG	AC	AG	AG	AG	AC	AC	AG	AA	AG	AG	AA	GG	GG	GG	AA	GG	AG	AG	CC	AG	AG
MDX063-41	MDX063	AA	AG	AA	AA	AA	AG	CC	AA	AG	AG	GG	AG	AG	AG	GG	AC	AA	AG	AA	AG	AC	AG	AC	GG	AA	AG	AG	AC	AG	AG	AG	AC	AC	AG	AG	AA	GG	AA	GG	GG	GG	AA	GG	GG	GG	CC	AG	AG
MDX063-42	MDX063	AA	GG	AC	AG	AA	GG	CC	AA	GG	AA	GG	GG	AA	GG	GG	AA	AA	GG	AA	AA	CC	GG	CC	GG	AA	AA	AA	CC	AA	GG	GG	AA	AA	GG	AA	AA	GG	AA	GG	GG	GG	AA	GG	GG	GG	CC	AG	AG
MDX063-43	MDX063	AA	GG	CC	GG	AA	GG	CC	AA	GG	AA	GG	GG	AA	GG	GG	AA	AA	GG	AA	AA	CC	GG	CC	GG	AA	AA	AA	CC	AA	GG	GG	AA	AA	GG	AA	AA	GG	AA	GG	GG	GG	AA	GG	AG	AG	CC	AG	AG
MDX063-44	MDX063	AA	GG	AA	AA	AA	AG	CC	AA	AG	AG	GG	AG	AG	AG	GG	AC	AA	AG	AA	AG	AC	AG	AC	GG	AA	AG	AG	AC	AG	AG	AG	AC	AC	AG	AG	AA	GG	AC	GG	GG	AG	AG	AG	GG	GG	CC	GG	AA
MDX063-45	MDX063	AA	GG	AA	AA	AA	AG	CC	AA	AG	AG	GG	AG	AG	AG	GG	AC	AA	AG	AA	AG	AC	AG	AC	GG	AA	AG	AG	AC	AG	AG	AG	AC	AC	AG	AG	AA	GG	AC	GG	GG	AG	AG	AG	AG	AG	CC	GG	AA
MDX063-46	MDX063	AG	GG	CC	GG	AG	AG	AC	AG	AG	AG	GG	AG	AG	AG	GG	AC	AG	GG	AA	AG	AC	AG	AC	GG	AG	AA	AG	AC	AG	AG	AG	AC	AC	AG	AA	AG	AG	AC	GG	GG	AG	AG	AG	GG	GG	CC	AG	AG
MDX063-47	MDX063	AG	GG	CC	GG	AG	AG	AC	AG	AG	AG	GG	AG	AG	AG	GG	AC	AG	GG	AA	AG	AC	AG	AC	GG	AG	AA	AG	AC	AG	AG	AG	AC	AC	AG	AA	AG	AG	AA	GG	GG	GG	AA	GG	GG	GG	CC	GG	AA
MDX063-49	MDX063	AG	GG	CC	GG	AG	AG	AC	AG	AG	AG	GG	AG	AG	AG	GG	AC	AG	GG	AA	AG	AC	AG	AC	GG	AG	AA	AG	AC	AG	AG	AG	AC	AC	AG	AA	AG	AG	AA	GG	GG	GG	AA	GG	GG	GG	CC	AG	AG
MDX063-50	MDX063	AA	AG	AC	AG	AG	AA	AC	AG	AA	GG	GG	AA	GG	AA	GG	CC	AG	AG	AA	GG	AA	AA	AA	GG	AG	AG	GG	AA	GG	AA	AA	CC	CC	AA	AG	AG	AG	AC	GG	GG	AG	AG	AG	GG	GG	CC	GG	AA
MDX063-51	MDX063	AG	AG	AC	AG	AA	GG	CC	AA	GG	AA	GG	GG	AA	GG	GG	AA	AA	GG	AA	--	CC	GG	CC	GG	AA	AA	AA	CC	AA	GG	GG	AA	AA	GG	AA	AA	GG	AC	GG	GG	--	AG	AG	AG	AG	CC	GG	AA
MDX063-52	MDX063	AG	AG	CC	GG	AG	AG	AC	AG	AG	AG	GG	AG	AG	AG	GG	AC	AG	GG	AA	AG	AC	AG	AC	GG	AG	AA	AG	AC	AG	AG	AG	AC	AC	AG	AA	AG	AG	AA	GG	GG	GG	AA	GG	AG	AG	CC	GG	AA
MDX063-53	MDX063	AG	GG	AC	AG	AG	AA	AC	AG	AA	GG	GG	AA	GG	AA	GG	CC	AG	AG	AA	GG	AA	AA	AA	GG	AG	AG	GG	AA	GG	AA	AA	CC	CC	AA	AG	AG	AG	AA	GG	GG	GG	AA	GG	AG	AG	CC	GG	AA
MDX063-54	MDX063	AA	GG	AA	AA	AA	AG	CC	AA	AG	AG	GG	AG	AG	AG	GG	AC	AA	AG	AA	AG	AC	AG	AC	GG	AA	AG	AG	AC	AG	AG	AG	AC	AC	AG	AG	AA	GG	AC	GG	GG	AG	AG	AG	AG	AG	CC	GG	AA
MDX063-55	MDX063	AG	GG	AA	AA	AA	AG	CC	AA	AG	AG	GG	AG	AG	AG	GG	AC	AA	AG	AA	AG	AC	AG	AC	GG	AA	AG	AG	AC	AG	AG	AG	AC	AC	AG	AG	AA	GG	AC	GG	GG	AG	AG	AG	AG	AG	CC	AG	AG
MDX063-56	MDX063	AA	GG	CC	GG	AG	AG	AC	AG	AG	AG	GG	AG	AG	AG	GG	AC	AG	GG	AA	AG	AC	AG	AC	GG	AG	AA	AG	AC	AG	AG	AG	AC	AC	AG	AA	AG	AG	AC	GG	GG	AG	AG	AG	AG	AG	CC	AG	AG
MDX063-57	MDX063	AA	AG	AC	AG	AG	AA	AC	AG	AA	GG	GG	AA	GG	AA	GG	CC	AG	AG	AA	GG	AA	AA	AA	GG	AG	AG	GG	AA	GG	AA	AA	CC	CC	AA	AG	AG	AG	AA	GG	GG	GG	AA	GG	GG	GG	CC	AG	AG
MDX063-58	MDX063	AG	AG	AA	AA	AA	AG	CC	AA	AG	AG	GG	AG	AG	AG	GG	AA	AA	GG	AA	AA	CC	GG	CC	GG	AA	AA	AA	CC	AA	GG	GG	AA	AA	GG	AA	AA	GG	AA	GG	GG	GG	AA	GG	AG	AG	CC	AG	AG
MDX063-59	MDX063	AG	GG	CC	GG	AG	AG	AC	AG	AG	AG	GG	AG	AG	AG	GG	AC	AG	GG	AA	AG	AC	AG	AC	GG	AG	AA	AG	AC	AG	AG	AG	AC	AC	AG	AA	AG	AG	AC	GG	GG	AG	AG	AG	GG	GG	CC	AG	AG
MDX063-6	MDX063	AG	GG	AC	AG	AA	GG	CC	AA	GG	AA	GG	GG	AA	GG	GG	AA	AA	GG	AA	AA	CC	GG	CC	GG	AA	AA	AA	CC	AA	GG	GG	AA	AA	GG	AA	AA	GG	AA	GG	GG	GG	AA	GG	GG	GG	CC	GG	AA
MDX063-61	MDX063	AG	AG	AC	AG	AG	AA	AC	AG	AA	GG	GG	AA	GG	AA	GG	CC	AG	AG	AA	GG	AA	AA	AA	GG	AG	AG	GG	AA	GG	AA	AA	CC	CC	AA	AG	AG	AG	AA	GG	GG	GG	AA	GG	AG	AG	CC	GG	AA
MDX063-63	MDX063	AA	GG	CC	GG	AG	AG	AC	AG	AG	AG	GG	AG	AG	AG	GG	AC	AG	GG	AA	AG	AC	AG	AC	GG	AG	AA	AG	AC	AG	AG	AG	AC	AC	AG	AA	AG	AG	AC	GG	GG	AG	AG	AG	GG	GG	CC	GG	AA
MDX063-64	MDX063	AA	GG	CC	GG	AA	GG	AC	AA	GG	AA	GG	GG	AA	GG	AG	AC	AA	GG	AA	AG	CC	GG	CC	AG	AA	AA	AG	CC	AA	GG	GG	AA	AA	GG	AA	AA	AG	AA	GG	GG	GG	AA	GG	GG	GG	CC	GG	AA
MDX063-65	MDX063	AG	AG	AA	AA	AA	AG	CC	AA	AG	AG	GG	AG	AG	AG	GG	AC	AA	AG	AA	AG	AC	AG	AC	GG	AA	AG	AG	AC	AG	AG	AG	AC	AC	AG	AG	AA	GG	AC	GG	GG	AG	AG	AG	AG	AG	CC	GG	AA
MDX063-66	MDX063	AA	AG	AA	AA	AA	AG	CC	AA	AG	AG	GG	AG	AG	AG	GG	AC	AA	AG	AA	AG	AC	AG	AC	GG	AA	AG	AG	AC	AG	AG	AG	AC	AC	AG	AG	AA	GG	AC	GG	GG	AG	AG	AG	GG	GG	CC	AG	AG
MDX063-67	MDX063	AG	GG	CC	GG	AG	AG	AC	AG	AG	AG	GG	AG	AG	AG	GG	AC	AG	GG	AA	AG	AC	AG	AC	GG	AG	AA	AG	AC	AG	AG	AG	AC	AC	AG	AA	AG	AG	AA	GG	GG	GG	AA	GG	AG	AG	CC	AG	AG
MDX063-68	MDX063	AA	GG	CC	GG	AA	GG	AC	AA	GG	AA	GG	GG	AA	GG	AG	AC	AA	GG	AA	AG	CC	GG	CC	AG	AA	AA	AG	CC	AA	GG	GG	AA	AA	GG	AA	AA	AG	AA	GG	AG	GG	AA	GG	GG	GG	CC	GG	AA
MDX063-69	MDX063	AA	GG	CC	GG	AG	AG	AC	AG	AG	AG	GG	AG	AG	AG	GG	AC	AG	GG	AA	AG	AC	AG	AC	GG	AG	AA	AG	AC	AG	AG	AG	AC	AC	AG	AA	AG	AG	AA	GG	GG	GG	AA	GG	GG	GG	CC	AG	AG
MDX063-70	MDX063	AA	AG	CC	GG	AG	AG	AC	AG	AG	AG	GG	AG	AG	AG	GG	AC	AG	GG	AA	AG	AC	AG	AC	GG	AG	AA	AG	AC	AG	AG	AG	AC	AC	AG	AA	AG	AG	AA	GG	GG	GG	AA	GG	GG	GG	CC	GG	AA
MDX063-8	MDX063	AA	AG	AC	AG	AA	GG	CC	AA	GG	AA	GG	GG	AA	GG	GG	AA	AA	GG	AA	AA	CC	GG	CC	GG	AA	AA	AA	CC	AA	GG	GG	AA	AA	GG	AA	AA	GG	AA	GG	GG	GG	AA	GG	GG	GG	CC	GG	AA
MDX063-9	MDX063	AG	GG	AC	GG	AA	GG	CC	AA	GG	AA	GG	GG	AA	GG	GG	AA	AA	GG	AA	AA	CC	GG	CC	GG	AA	AA	AA	CC	AA	GG	GG	AA	AA	GG	AA	AA	GG	AA	GG	GG	GG	AA	GG	AG	AG	CC	AG	AG
MDX132_001	MDX132	AG	AG	CC	GG	GG	AA	AA	GG	AA	GG	GG	AA	GG	AA	GG	CC	GG	GG	AA	GG	AA	AA	AA	GG	GG	AA	AG	AC	GG	AA	AA	CC	AC	AA	AA	AG	AG	CC	AG	GG	AA	AG	AA	AG	AG	CC	GG	AA
MDX132_002	MDX133	AA	AG	CC	GG	GG	AA	AA	GG	AA	GG	GG	AA	GG	AA	GG	CC	GG	GG	AA	GG	AA	AA	AA	GG	GG	AA	AG	AC	GG	AA	AA	CC	AC	AA	AA	AG	AG	AC	GG	GG	AG	AG	AG	GG	GG	CC	AA	GG
MDX132_003	MDX134	AG	AG	CC	GG	AG	AG	AA	AG	AG	AG	GG	AG	AG	AG	AG	CC	AG	GG	AA	GG	AC	AG	AC	AG	AG	AA	GG	AC	AG	AG	AG	AC	AC	AG	AA	AG	AA	AC	GG	GG	AG	AG	AG	AG	AG	CC	AG	AG
MDX132_006	MDX135	AG	AG	CC	GG	AG	AG	AA	AG	AG	AG	GG	AG	AG	AG	AG	AC	AA	GG	AA	AG	CC	GG	CC	AG	AA	AA	AG	CC	AA	AG	AG	AC	AA	AG	AA	AA	GG	AC	AG	GG	AG	AA	AG	GG	GG	CC	GG	AA
MDX132_010	MDX136	AA	AG	AC	AG	AA	GG	AC	AA	GG	AA	GG	GG	AA	GG	AG	AC	AA	GG	AA	GG	AC	AG	AC	AG	AG	AA	GG	AC	AG	AG	AG	AC	AC	AG	AA	AG	AA	AC	AG	GG	AG	AA	AG	AG	AG	CC	AA	GG
MDX132_011	MDX137	AA	AG	CC	GG	GG	AA	AA	GG	AA	GG	GG	AA	GG	AA	GG	CC	GG	GG	AA	GG	AA	AA	AA	GG	GG	AA	AG	AC	GG	AA	AA	CC	AC	AA	AA	AG	AG	AA	GG	GG	GG	AA	GG	AG	AG	CC	AG	AG
MDX132_013	MDX138	AG	AA	CC	GG	AG	AG	AA	AG	AG	AG	GG	AG	AG	AG	AG	CC	AG	GG	AA	GG	AC	AG	AC	AG	AG	AA	GG	AC	AG	AG	AG	AC	AC	AG	AA	AG	AA	AC	GG	GG	AG	AG	AG	GG	GG	CC	AG	AG
MDX132_019	MDX139	AA	AG	CC	GG	GG	AA	AA	GG	AA	GG	GG	AA	GG	AA	GG	CC	GG	GG	AA	GG	AA	AA	AA	GG	GG	AA	AG	AC	GG	AA	AA	CC	AC	AA	AA	AG	AG	AC	GG	GG	AG	AG	AG	AG	AG	CC	AG	AG
MDX132_020	MDX140	AG	GG	AC	AG	AA	GG	AC	AA	GG	AA	GG	GG	AA	GG	AG	AC	AA	GG	AA	AG	CC	GG	CC	AG	AA	AA	AG	CC	AA	GG	GG	AA	AA	GG	AA	AA	AG	AC	GG	GG	AG	AG	AG	AG	AG	CC	AA	GG
MDX132_022	MDX141	AG	AG	CC	GG	AG	AG	AA	AG	AG	AG	GG	AG	AG	AG	AG	CC	GG	GG	AA	GG	AA	AA	AA	GG	GG	AA	AG	AC	GG	AA	AA	CC	AC	AA	AA	AG	AG	AC	GG	GG	AG	AG	AG	GG	GG	CC	AG	AG
MDX132_023	MDX142	AA	AG	CC	GG	AG	AG	AA	AG	AG	AG	GG	AG	AG	AG	AG	CC	AG	GG	AA	GG	AC	AG	AC	AG	AG	AA	GG	AC	AG	AG	AG	AC	AC	AG	AA	AG	AA	AC	AG	GG	AG	AA	AG	AG	AG	CC	AA	GG
MDX132_024	MDX143	AG	--	AC	AG	AA	GG	AC	AA	GG	AA	GG	GG	AA	GG	AG	AC	AA	GG	AA	AG	CC	GG	CC	AG	AA	AA	AG	CC	AA	--	--	AA	AA	GG	AA	AA	AG	AC	AG	GG	AG	AA	AG	AG	AG	CC	--	--
MDX132_026	MDX144	AG	AG	AC	AG	AG	AG	AC	AG	AG	AG	GG	AG	AG	AG	GG	AC	AG	GG	AA	AG	AC	AG	AC	GG	AG	AA	AA	CC	AG	AG	AG	AC	AA	AG	AA	AA	GG	CC	AG	GG	AA	AG	AA	AG	AG	CC	AA	GG
MDX132_027	MDX145	AG	AG	AC	AG	AA	GG	AC	AA	GG	AA	GG	GG	AA	GG	AG	AC	AA	GG	AA	AG	CC	GG	CC	AG	AA	AA	AG	CC	AA	GG	GG	AA	AA	GG	AA	AA	AG	AC	AG	GG	AG	AA	AG	GG	GG	CC	GG	AA
MDX132_028	MDX146	AG	AG	CC	GG	GG	AA	AA	GG	AA	GG	GG	AA	GG	AA	GG	CC	GG	GG	AA	GG	AA	AA	AA	GG	GG	AA	AG	AC	GG	AA	AA	CC	AC	AA	AA	AG	AG	AA	GG	GG	GG	AA	GG	GG	GG	CC	AG	AG
MDX132_029	MDX147	AA	AA	AC	AG	AG	AG	AC	AG	AG	AG	GG	AG	AG	AG	GG	CC	GG	GG	AA	GG	AA	AA	AA	GG	GG	AA	AG	AC	GG	AA	AA	CC	AC	AA	AA	AG	AG	AC	AG	GG	AG	AA	AG	AG	AG	CC	AG	AG
MDX132_030	MDX148	AA	GG	AC	AG	AA	GG	AC	AA	GG	AA	GG	GG	AA	GG	AG	AC	AA	GG	AA	AG	CC	GG	CC	AG	AA	AA	AG	CC	AA	GG	GG	AA	AA	GG	AA	AA	AG	AA	GG	GG	GG	AA	GG	AG	AG	CC	AG	AG
MDX132_033	MDX149	AA	GG	CC	GG	AG	AG	AA	AG	AG	AG	GG	AG	AG	AG	AG	CC	AG	GG	AA	GG	AC	AG	AC	AG	AG	AA	GG	AC	AG	AG	AG	AC	AC	AG	AA	AG	AA	AC	AG	GG	AG	AA	AG	GG	GG	CC	GG	AA
MDX132_034	MDX150	AG	AA	AC	AG	AG	AG	AC	AG	AG	AG	GG	AG	AG	AG	GG	AC	AG	GG	AA	AG	AC	AG	AC	GG	AG	AA	AA	CC	AG	AG	AG	AC	AA	AG	AA	AA	GG	CC	AG	GG	AA	AG	AA	AG	AG	CC	AA	GG
MDX132_037	MDX151	AA	GG	CC	GG	GG	AA	AA	GG	AA	GG	GG	AA	GG	AA	GG	CC	GG	GG	AA	GG	AA	AA	AA	GG	GG	AA	AG	AC	GG	AA	AA	CC	AC	AA	AA	AG	AG	AC	GG	GG	AG	AG	AG	GG	GG	CC	AG	AG
MDX132_038	MDX152	AA	AA	CC	GG	AG	AG	AA	AG	AG	AG	GG	AG	AG	AG	AG	CC	AG	GG	AA	GG	AC	AG	AC	AG	AG	AA	GG	AC	AG	AA	AA	CC	AC	AA	AA	AG	AG	AA	GG	GG	GG	AA	GG	GG	GG	CC	GG	AA
MDX132_039	MDX153	AA	GG	CC	GG	GG	AA	AA	GG	AA	GG	GG	AA	GG	AA	GG	CC	GG	GG	AA	GG	AA	AA	AA	GG	GG	AA	AG	AC	GG	AA	AA	CC	AC	AA	AA	AG	AG	AA	GG	GG	GG	AA	GG	AG	AG	CC	AA	GG
MDX132_040	MDX154	AA	AG	CC	GG	AG	AG	AA	AG	AG	AG	GG	AG	AG	AG	AG	CC	AG	GG	AA	GG	AC	AG	AC	AG	AG	AA	GG	AC	AG	AG	AG	AC	AC	AG	AA	AG	AA	CC	AG	GG	AA	AG	AA	AG	AG	CC	AG	AG
MDX132_042	MDX155	AA	GG	CC	GG	AG	AG	AC	AG	AG	AG	GG	AG	AG	AG	GG	AC	AG	GG	AA	AG	AC	AG	AC	GG	AG	AA	AA	CC	AG	AG	AG	AC	AA	AG	AA	AA	GG	AC	AG	GG	AG	AA	AG	AG	AG	CC	AA	GG
MDX132_043	MDX156	AA	AG	CC	GG	GG	AA	AA	GG	AA	GG	GG	AA	GG	AA	GG	CC	GG	GG	AA	GG	AA	AA	AA	GG	GG	AA	AG	AC	GG	AA	AA	CC	AC	AA	AA	AG	AG	AC	GG	GG	AG	AG	AG	AG	AG	CC	AG	AG
MDX132_046	MDX157	AG	AG	AC	AG	AG	AG	AC	AG	AG	AG	GG	AG	AG	AG	GG	AC	AG	GG	AA	AG	AC	AG	AC	GG	AG	AA	AA	CC	AG	AG	AG	AC	AA	AG	AA	AA	GG	AC	AG	GG	AG	AA	AG	GG	GG	CC	AA	GG
MDX132_047	MDX158	AG	GG	CC	GG	AG	AG	AA	AG	AG	AG	GG	AG	AG	AG	AG	AC	AA	GG	AA	AG	CC	GG	CC	AG	AA	AA	AG	CC	AA	GG	GG	AA	AA	GG	AA	AA	AG	AA	GG	GG	GG	AA	GG	GG	GG	CC	AG	AG
MDX132_049	MDX159	AG	GG	AC	AG	AG	AG	AC	AG	AG	AG	GG	AG	AG	AG	GG	AC	AG	GG	AA	AG	AC	AG	AC	GG	AG	AA	AA	CC	AG	AG	AG	AC	AA	AG	AA	AA	GG	CC	AG	GG	AA	AG	AA	AG	AG	CC	GG	AA
MDX132_053	MDX160	AA	GG	CC	GG	GG	AA	AA	GG	AA	GG	GG	AA	GG	AA	GG	CC	GG	GG	AA	GG	AA	AA	AA	GG	GG	AA	AG	AC	GG	AA	AA	--	AC	AA	AA	AG	AG	CC	AG	GG	AA	AG	AA	AG	AG	CC	AG	AG
MDX132_055	MDX161	AG	AG	CC	GG	GG	AA	AA	GG	AA	GG	GG	AA	GG	AA	GG	CC	GG	GG	AA	GG	AA	AA	AA	GG	GG	AA	AG	AC	GG	AA	AA	CC	AC	AA	AA	AG	AG	AC	GG	GG	AG	AG	AG	GG	GG	CC	AA	GG
MDX132_056	MDX162	AA	AG	CC	GG	GG	AA	AA	GG	AA	GG	GG	AA	GG	AA	GG	CC	GG	GG	AA	GG	AA	AA	AA	GG	GG	AA	AG	AC	GG	AA	AA	CC	AC	AA	AA	--	AG	AA	GG	GG	GG	AA	GG	GG	GG	CC	AG	AG
MDX132_057	MDX163	AG	AA	AC	AG	AG	AG	AC	AG	AG	AG	GG	AG	AG	AG	GG	AC	AG	GG	AA	AG	AC	AG	AC	GG	AG	AA	AA	CC	AG	AG	AG	AC	AA	AG	AA	AA	GG	AC	AG	GG	AG	AA	AG	GG	GG	CC	AG	AG
MDX132_058	MDX164	AA	AG	AC	AG	AG	AG	AC	AG	AG	AG	GG	AG	AG	AG	GG	AC	AG	GG	AA	AG	AC	AG	AC	GG	AG	AA	AA	CC	AG	AG	AG	AC	AA	AG	AA	AA	GG	CC	AG	GG	AA	AG	AA	AG	AG	CC	AA	GG
MDX132_059	MDX165	AG	GG	AC	AG	AA	GG	AC	AA	GG	AA	GG	GG	AA	GG	AG	AC	AA	GG	AA	AG	CC	GG	CC	AG	AA	AA	AG	CC	AA	GG	GG	AA	AA	GG	AA	AA	GG	AC	GG	GG	AG	AG	AG	GG	GG	CC	AG	AG
MDX132_062	MDX166	AA	AG	AC	AG	AG	AG	AC	AG	AG	AG	GG	AG	AG	AG	GG	AC	AG	GG	AA	AG	AC	AG	AC	GG	AG	AA	AA	CC	AG	AG	AG	AC	AA	AG	AA	AA	GG	AC	AG	GG	AG	AA	AG	GG	GG	CC	GG	AA
MDX132_063	MDX167	AA	AG	AC	AG	AA	GG	AC	AA	GG	AA	GG	GG	AA	GG	AG	AC	AA	GG	AA	AG	CC	GG	CC	AG	AA	AA	AG	CC	AA	GG	GG	AA	AA	GG	AA	AA	AG	AC	GG	GG	AG	AG	AG	GG	GG	CC	AA	GG
MDX132_067	MDX168	AG	AG	CC	GG	GG	AA	AA	GG	AA	GG	GG	AA	GG	AA	GG	CC	GG	GG	AA	GG	AA	AA	AA	GG	GG	AA	AG	AC	GG	AA	AA	CC	AC	AA	AA	AG	AG	AC	AG	GG	AG	AA	AG	AG	AG	CC	AA	GG
MDX132_075	MDX169	AG	GG	AC	AG	AA	GG	AC	AA	GG	AA	GG	GG	AA	GG	AG	AC	AA	GG	AA	AG	CC	GG	CC	AG	AA	AA	AG	CC	AA	GG	GG	AA	AA	GG	AA	AA	AG	AC	GG	GG	AG	AG	AG	AG	AG	CC	AG	AG
MDX132_077	MDX170	AG	AG	AC	AG	AA	GG	AC	AA	GG	AA	GG	GG	AA	GG	AG	AC	AA	GG	AA	AG	CC	GG	CC	AG	AA	AA	AG	CC	AA	GG	GG	AA	AA	GG	AA	AA	AG	AC	GG	GG	AG	AG	AG	GG	GG	CC	GG	AA
MDX132_078	MDX171	AA	GG	AC	AG	AG	AG	AC	AG	AG	AG	GG	AG	AG	AG	GG	AC	AG	GG	AA	AG	AC	AG	AC	GG	AG	AA	AA	CC	AG	AG	AG	AC	AA	AG	AA	AA	GG	AC	GG	GG	AG	AG	AG	GG	GG	CC	AG	AG
MDX132_082	MDX172	AA	AG	AC	AG	AA	GG	AC	AA	GG	AA	GG	GG	AA	GG	AG	AC	AA	GG	AA	AG	CC	GG	CC	AG	AA	AA	AG	CC	AA	GG	GG	AA	AA	GG	AA	AA	AG	AC	AG	GG	AG	AA	AG	GG	GG	CC	AG	AG
MDX132_084	MDX173	AG	AA	CC	GG	GG	AA	AA	GG	AA	GG	GG	AA	GG	AA	GG	CC	GG	GG	AA	GG	AA	AA	AA	GG	GG	AA	AG	AC	GG	AA	AA	CC	AC	AA	AA	AG	AG	AC	AG	GG	AG	AA	AG	GG	GG	CC	AG	AG
MDX132_085	MDX174	AG	AG	AC	AG	AG	AG	AC	AG	AG	AG	GG	AG	AG	AG	GG	AC	AG	GG	AA	AG	AC	AG	AC	GG	AG	AA	AA	CC	AG	AG	AG	AC	AA	AG	AA	AA	GG	AC	GG	GG	AG	AG	AG	AG	AG	CC	AG	AG
MDX132_088	MDX175	AA	GG	CC	GG	GG	AA	AA	GG	AA	GG	GG	AA	GG	AA	GG	CC	GG	GG	AA	GG	AA	AA	AA	GG	GG	AA	AG	AC	GG	AA	AA	CC	AC	AA	AA	AG	AG	AC	AG	GG	AG	AA	AG	GG	GG	CC	GG	AA
MDX132_089	MDX176	AA	GG	CC	GG	AG	AG	AA	AG	AG	AG	GG	AG	AG	AG	AG	CC	AG	GG	AA	GG	AC	AG	AC	AG	AG	AA	GG	AC	AG	AG	AG	AC	AC	AG	AA	AG	AA	CC	AG	GG	AA	AG	AA	AG	AG	CC	AA	GG
MDX132_090	MDX177	AA	AA	CC	GG	GG	AA	AA	GG	AA	GG	GG	AA	GG	AA	GG	CC	GG	GG	AA	GG	AA	AA	AA	GG	GG	AA	AG	AC	GG	AA	AA	CC	AC	AA	AA	AG	AG	CC	AG	GG	AA	AG	AA	AG	AG	CC	GG	AA
MDX132_092	MDX178	AA	AG	CC	GG	GG	AA	AA	GG	AA	GG	GG	AA	GG	AA	GG	CC	GG	GG	AA	GG	AA	AA	AA	GG	GG	AA	AG	AC	GG	AA	AA	CC	AC	AA	AA	AG	AG	AC	GG	GG	AG	AG	AG	GG	GG	CC	GG	AA
MDX132_093	MDX179	AG	AG	CC	GG	GG	AA	AA	GG	AA	GG	GG	AA	GG	AA	GG	CC	GG	GG	AA	GG	AA	AA	AA	GG	GG	AA	AG	AC	GG	AA	AA	CC	AC	AA	AA	AG	AG	CC	AG	GG	AA	AG	AA	GG	GG	CC	--	AG
MDX132_094	MDX180	AA	AG	AC	AG	AA	GG	AC	AA	GG	AA	GG	GG	AA	GG	AG	AC	AA	GG	AA	AG	CC	GG	CC	AG	AA	AA	AG	CC	AA	GG	GG	AA	AA	GG	AA	AA	AG	AC	AG	GG	AG	AA	AG	GG	GG	CC	AG	AG
MDX132_096	MDX181	AA	GG	AC	AG	AA	GG	AC	AA	GG	AA	GG	GG	AA	GG	AG	AC	AA	GG	AA	AG	CC	GG	CC	AG	AA	AA	AG	CC	AA	GG	GG	AA	AA	GG	AA	AA	AG	AC	AG	GG	AG	AA	AG	AG	AG	CC	AG	AG
MDX132_097	MDX182	AG	AA	AC	AG	AG	AG	AC	AG	AG	AG	GG	AG	AG	AG	GG	AC	AG	GG	AA	AG	AC	AG	AC	GG	AG	AA	AA	CC	AG	AG	AG	AC	AA	AG	AA	AA	GG	AA	GG	GG	GG	AA	GG	AG	AG	CC	AG	AG
MDX132_098	MDX183	AG	AA	AC	AG	AG	AG	AC	AG	AG	AG	GG	AG	AG	AG	GG	AC	AG	GG	AA	AG	AC	AG	AC	GG	AG	AA	AA	CC	AG	AG	AG	AC	AA	AG	AA	AA	GG	AC	AG	GG	AG	AA	AG	GG	GG	CC	AG	AG
MDX132_099	MDX184	AG	AG	CC	GG	AG	AG	AA	AG	AG	AG	GG	AG	AG	AG	AG	CC	AG	GG	AA	GG	AC	AG	AC	AG	AG	AA	GG	AC	AG	AG	AG	AC	AC	AG	AA	AG	AA	AC	GG	GG	AG	AG	AG	AG	AG	CC	AG	AG
MDX132_100	MDX185	AG	AG	AC	AG	AG	AG	AC	AG	AG	AG	GG	AG	AG	AG	GG	AC	AG	GG	AA	AG	AC	AG	AC	GG	AG	AA	AA	CC	AG	AG	AG	AC	AA	AG	AA	AA	GG	AA	GG	GG	GG	AA	GG	AG	AG	CC	AA	GG
MDX132_101	MDX186	AG	AG	AC	AG	AA	GG	AC	AA	GG	AA	GG	GG	AA	GG	AG	AC	AA	GG	AA	AG	CC	GG	CC	AG	AA	AA	AG	CC	AA	GG	GG	AA	AA	GG	AA	AA	AG	AC	GG	GG	AG	AG	AG	AG	AG	CC	AG	AG
MDX132_102	MDX187	AA	AG	CC	GG	AG	AG	AA	AG	AG	AG	GG	AG	AG	AG	AG	CC	AG	GG	AA	GG	AC	AG	AC	AG	AG	AA	GG	AC	AG	AG	AG	AC	AC	AG	AA	AG	AA	AA	GG	GG	GG	AA	GG	GG	GG	CC	AG	AG
MDX132_103	MDX188	AA	GG	AC	AG	AA	GG	AC	AA	GG	AA	GG	GG	AA	GG	AG	AC	AA	GG	AA	AG	CC	GG	CC	AG	AA	AA	AG	CC	AA	GG	GG	AA	AA	GG	AA	AA	AG	AC	AG	GG	AG	AA	AG	AG	AG	CC	AG	AG
MDX132_106	MDX189	AG	AG	CC	GG	GG	AA	AA	GG	AA	GG	GG	AA	GG	AA	GG	CC	GG	GG	AA	GG	AA	AA	AA	GG	GG	AA	AG	AC	GG	AG	AG	AC	AA	AG	AA	AA	GG	AA	GG	GG	GG	AA	GG	AG	AG	CC	GG	AA
MDX132_109	MDX190	AG	AA	CC	GG	GG	AA	AA	GG	AA	GG	GG	AA	GG	AA	GG	CC	GG	GG	AA	GG	AA	AA	AA	GG	GG	AA	AG	AC	GG	AA	AA	CC	AC	AA	AA	--	AG	CC	AG	GG	AA	AG	AA	AG	AG	CC	GG	AA
MDX132_110	MDX191	AA	GG	CC	GG	GG	AA	AA	GG	AA	GG	GG	AA	GG	AA	GG	CC	AG	GG	AA	GG	AC	AG	AC	AG	AG	AA	GG	AC	AG	AG	AG	AC	AC	AG	AA	AG	AA	CC	AG	GG	AA	AG	AA	GG	GG	CC	GG	AA
MDX132_113	MDX192	AG	GG	CC	GG	GG	AA	AA	GG	AA	GG	GG	AA	GG	AA	GG	CC	GG	GG	AA	GG	AA	AA	AA	GG	GG	AA	AG	AC	GG	AA	AA	CC	AC	AA	AA	AG	AG	AC	AG	GG	AG	AA	AG	GG	GG	CC	GG	AA
MDX132_114	MDX193	AA	AG	AC	AG	AA	GG	AC	AA	GG	AA	GG	GG	AA	GG	AG	AC	AA	GG	AA	AG	CC	GG	CC	AG	AA	AA	AG	CC	AA	GG	GG	AA	AA	GG	AA	AA	AG	CC	AG	GG	AA	AG	AA	AG	AG	CC	GG	AA
MDX132_116	MDX194	AG	GG	AC	AG	AG	AG	AC	AG	AG	AG	GG	AG	AG	AG	GG	AC	AG	GG	AA	AG	AC	AG	AC	GG	AG	AA	AA	CC	AG	AG	AG	AC	AA	AG	AA	AA	GG	AC	AG	GG	AG	AA	AG	AG	AG	CC	AG	AG
MDX132_117	MDX195	AA	GG	CC	GG	AG	AG	AA	AG	AG	AG	GG	AG	AG	AG	AG	CC	AG	GG	AA	GG	AC	AG	AC	AG	AG	AA	GG	AC	AG	AG	AG	AC	AC	AG	AA	AG	AA	AC	AG	GG	AG	AA	AG	GG	GG	CC	GG	AA
MDX132_118	MDX196	AG	AG	CC	GG	GG	AA	AA	GG	AA	GG	GG	AA	GG	AA	GG	CC	GG	GG	AA	GG	AA	AA	AA	GG	GG	AA	AG	AC	GG	AA	AA	CC	AC	AA	AA	--	AG	AA	GG	GG	GG	AA	GG	GG	GG	CC	AA	GG
MDX132_119	MDX197	AA	GG	CC	GG	AG	AG	AA	AG	AG	AG	GG	AG	AG	AG	AG	CC	AG	GG	AA	GG	AC	AG	AC	AG	AG	AA	GG	AC	AG	AG	AG	AC	AC	AG	AA	AG	AA	CC	AG	GG	AA	AG	AA	GG	GG	CC	GG	AA
MDX132_120	MDX198	AA	GG	AC	AG	AG	AG	AC	AG	AG	AG	GG	AG	AG	AG	GG	AC	AG	GG	AA	AG	AC	AG	AC	GG	AG	AA	AA	CC	AG	AG	AG	AC	AA	AG	AA	AA	GG	CC	AG	GG	AA	AG	AA	AG	AG	CC	AG	AG
MDX132_121	MDX199	AG	AA	CC	GG	GG	AA	AA	GG	AA	GG	GG	AA	GG	AA	GG	CC	GG	GG	AA	GG	AA	AA	AA	GG	GG	AA	AG	AC	GG	AA	AA	CC	AC	AA	AA	AG	AG	CC	AG	GG	AA	AG	AA	GG	GG	CC	AA	GG
MDX132_122	MDX200	AA	GG	CC	GG	GG	AA	AA	GG	AA	GG	GG	AA	GG	AA	GG	CC	GG	GG	AA	GG	AA	AA	AA	GG	GG	AA	AG	AC	GG	AA	AA	CC	AC	AA	AA	AG	AG	CC	AG	GG	AA	AG	AA	AG	AG	CC	AA	GG
MDX132_123	MDX201	AG	AG	CC	GG	GG	AA	AA	GG	AA	GG	GG	AA	GG	AA	GG	CC	GG	GG	AA	GG	AA	AA	AA	GG	GG	AA	AG	AC	GG	AA	AA	CC	AC	AA	AA	AG	AG	AC	GG	GG	AG	AG	AG	GG	GG	CC	AA	GG
MDX132_124	MDX202	AA	AG	CC	GG	AG	AG	AA	AG	AG	AG	GG	AG	AG	AG	AG	CC	AG	GG	AA	GG	AC	AG	AC	AG	AG	AA	GG	AC	AG	AG	AG	AC	AC	AG	AA	AG	AA	AC	AG	GG	AG	AA	AG	GG	GG	CC	GG	AA
MDX132_125	MDX203	AA	AG	CC	GG	GG	AA	AA	GG	AA	GG	GG	AA	GG	AA	GG	CC	GG	GG	AA	GG	AA	AA	AA	GG	GG	AA	AG	AC	GG	AA	AA	CC	AC	AA	AA	AG	AG	CC	AG	GG	AA	AG	AA	GG	GG	CC	AG	AG
MDX132_126	MDX204	AG	AG	CC	GG	AG	AG	AA	AG	AG	AG	GG	AG	AG	AG	AG	CC	AG	GG	AA	GG	AC	AG	AC	AG	AG	AA	GG	AC	AG	AG	AG	AC	AC	AG	AA	AA	AG	AC	AG	GG	AG	AA	AG	AG	AG	CC	AG	AG
MDX132_129	MDX205	AG	GG	CC	GG	AG	AG	AA	AG	AG	AG	GG	AG	AG	AG	AG	CC	AG	GG	AA	GG	AC	AG	AC	AG	AG	AA	GG	AC	AG	AG	AG	AC	AC	AG	AA	AG	AA	CC	AG	GG	AA	AG	AA	GG	GG	CC	AG	AG
MDX132_133	MDX206	AA	AG	CC	GG	GG	AA	AA	GG	AA	GG	GG	AA	GG	AA	GG	CC	GG	GG	AA	GG	AA	AA	AA	GG	GG	AA	AG	AC	GG	AA	AA	CC	AC	AA	AA	AG	AG	AA	GG	GG	GG	AA	GG	AG	AG	CC	GG	AA
MDX132_134	MDX207	AG	AA	CC	GG	GG	AA	AA	GG	AA	GG	GG	AA	GG	AA	GG	CC	GG	GG	AA	GG	AA	AA	AA	GG	AG	AA	AA	CC	AG	AG	AG	AC	AA	AG	AA	AA	GG	AC	AG	GG	AG	AA	AG	AG	AG	CC	GG	AA
MDX132_137	MDX208	AG	AA	AC	AG	AG	AG	AC	AG	AG	AG	GG	AG	AG	AG	GG	AC	AG	GG	AA	AG	AC	AG	AC	GG	AG	AA	AA	CC	AG	AG	AG	AC	AA	AG	AA	AA	GG	CC	AG	GG	AA	AG	AA	GG	GG	CC	AG	AG
MDX132_138	MDX209	AA	AA	CC	GG	GG	AA	AA	GG	AA	GG	GG	AA	GG	AA	GG	CC	GG	GG	AA	GG	AA	AA	AA	GG	GG	AA	AG	AC	GG	AA	AA	CC	AC	AA	AA	AG	AG	AC	GG	GG	AG	AG	AG	GG	GG	CC	GG	AA
MDX132_139	MDX210	AA	AG	CC	GG	AG	AG	AA	AG	AG	AG	GG	AG	AG	AG	AG	CC	AG	GG	AA	GG	AC	AG	AC	AG	AG	AA	GG	AC	AG	AG	AG	AC	AC	AG	AA	AG	AA	AC	AG	GG	AG	AA	AG	AG	AG	CC	AG	AG
MDX132_140	MDX211	AG	AA	AC	AG	AG	AG	AC	AG	AG	AG	GG	AG	AG	AG	GG	AC	AG	GG	AA	AG	AC	AG	AC	GG	AG	AA	AA	CC	AG	AG	AG	AC	AA	AG	AA	AA	GG	AC	AG	GG	AG	AA	AG	AG	AG	CC	AG	AG
MDX132_143	MDX212	AA	AG	AC	AG	AA	GG	AC	AA	GG	AA	GG	GG	AA	GG	AG	AC	AA	GG	AA	AG	CC	GG	CC	AG	AA	AA	AG	CC	AA	GG	GG	AA	AA	GG	AA	AA	AG	AC	AG	GG	AG	AA	AG	AG	AG	CC	AG	AG
MDX132_144	MDX213	AA	AG	AC	AG	AG	AG	AC	AG	AG	AG	GG	AG	AG	AG	GG	AC	AG	GG	AA	AG	AC	AG	AC	GG	AG	AA	AA	CC	AG	AG	AG	AC	AA	AG	AA	AA	GG	AC	AG	GG	AG	AA	AG	AG	AG	CC	GG	AA
MDX132_145	MDX214	AG	AA	AC	AG	AA	GG	AC	AA	GG	AA	GG	GG	AA	GG	AG	AC	AA	GG	AA	AG	CC	GG	CC	AG	AA	AA	AG	CC	AA	GG	GG	AA	AA	GG	AA	AA	AG	AA	GG	GG	GG	AA	GG	AG	AG	CC	GG	AA
MDX132_147	MDX215	AG	AA	CC	GG	GG	AA	AA	GG	AA	GG	GG	AA	GG	AA	GG	CC	GG	GG	AA	GG	AA	AA	AA	GG	GG	AA	AG	AC	GG	AA	AA	CC	AC	AA	AA	AG	AG	AC	AG	GG	AG	AA	AG	GG	GG	CC	GG	AA
MDX132_148	MDX216	AA	AG	CC	GG	AG	AG	AA	AG	AG	AG	GG	AG	AG	AG	AG	CC	AG	GG	AA	GG	AC	AG	AC	AG	AG	AA	GG	AC	AG	AG	AG	AC	AC	AG	AA	AG	AA	AC	GG	GG	AG	AG	AG	GG	GG	CC	GG	AA
MDX132_149	MDX217	AG	AG	AC	AG	AG	AG	AC	AG	AG	AG	GG	AG	AG	AG	GG	AC	AG	GG	AA	AG	AC	AG	AC	GG	AG	AA	AA	CC	AG	AG	AG	AC	AA	AG	AA	AA	GG	CC	AG	GG	AA	AG	AA	AG	AG	CC	AG	AG
MDX132_150	MDX218	AG	AA	CC	GG	AG	AG	AA	AG	AG	AG	GG	AG	AG	AG	AG	CC	AG	GG	AA	GG	AC	AG	AC	AG	AG	AA	GG	AC	AG	AG	AG	AC	AC	AG	AA	AG	AA	AC	GG	GG	AG	AG	AG	AG	AG	CC	AA	GG
MDX132_151	MDX219	AG	GG	CC	GG	AG	AG	AA	AG	AG	AG	GG	AG	AG	AG	AG	CC	AG	GG	AA	GG	AC	AG	AC	AG	AG	AA	GG	AC	AG	AG	AG	AC	AC	AG	AA	AG	AA	AC	AG	GG	AG	AA	AG	AG	AG	CC	GG	AA
MDX132_153	MDX220	AA	AA	CC	GG	AG	AG	AA	AG	AG	AG	GG	AG	AG	AG	AG	CC	AG	GG	AA	GG	AC	AG	AC	AG	AG	AA	GG	AC	AG	AG	AG	AC	AC	AG	AA	AG	AA	AC	AG	GG	AG	AA	AG	GG	GG	CC	AG	AG
MDX132_161	MDX221	AG	GG	CC	GG	AG	AG	AA	AG	AG	AG	GG	AG	AG	AG	AG	CC	AG	GG	AA	GG	AC	AG	AC	AG	AG	AA	GG	AC	AG	AG	AG	AC	AC	AG	AA	AG	AA	AC	GG	GG	AG	AG	AG	AG	AG	CC	AA	GG
MDX132_162	MDX222	AA	GG	AC	AG	AA	GG	AC	AA	GG	AA	GG	GG	AA	GG	AG	AC	AA	GG	AA	AG	CC	GG	CC	AG	AA	AA	AG	CC	AA	GG	GG	AA	AA	GG	AA	AA	AG	AC	GG	GG	AG	AG	AG	GG	GG	CC	GG	AA
MDX132_165	MDX223	AA	AA	CC	GG	GG	AA	AA	GG	AA	GG	GG	AA	GG	AA	GG	CC	GG	GG	AA	GG	AA	AA	AA	GG	GG	AA	AG	AC	GG	AA	AA	CC	AC	AA	AA	AG	AG	AC	GG	GG	AG	AG	AG	AG	AG	CC	AG	AG
MDX132_169	MDX224	AG	AG	CC	GG	AG	AG	AA	AG	AG	AG	GG	AG	AG	AG	AG	AC	AA	GG	AA	AG	CC	GG	CC	AG	AA	AA	AG	CC	AA	GG	GG	AA	AA	GG	AA	AA	AG	CC	AG	GG	AA	AG	AA	AG	AG	CC	AG	AG
MDX132_170	MDX225	AA	AA	AC	AG	AA	GG	AC	AA	GG	AA	GG	GG	AA	GG	AG	AC	AA	GG	AA	AG	CC	GG	CC	AG	AA	AA	AG	CC	AA	GG	GG	AA	AA	GG	AA	AA	AG	CC	AG	GG	AA	AG	AA	GG	GG	CC	AG	AG
MDX132_171	MDX226	AG	AA	AC	AG	AG	AG	AC	AG	AG	AG	GG	AG	AG	AG	GG	AC	AG	GG	AA	AG	AC	AG	AC	GG	AG	AA	AA	CC	AG	AG	AG	AC	AA	AG	AA	AA	GG	AC	GG	GG	AG	AG	AG	GG	GG	CC	AG	AG
MDX132_172	MDX227	AG	GG	CC	GG	GG	AA	AA	GG	AA	GG	GG	AA	GG	AA	GG	CC	GG	GG	AA	GG	AA	AA	AA	GG	GG	AA	AG	AC	GG	AA	AA	CC	AC	AA	AA	--	AG	CC	AG	GG	AA	AG	AA	AG	AG	CC	AG	AG
MDX132_173	MDX228	AA	AG	AC	AG	AA	GG	AC	AA	GG	AA	GG	GG	AA	GG	AG	AC	AA	GG	AA	AG	CC	GG	CC	AG	AA	AA	AG	CC	AA	GG	GG	AA	AA	GG	AA	AA	AG	CC	AG	GG	AA	AG	AA	AG	AG	CC	AG	AG
MDX132_174	MDX229	AA	AG	CC	GG	AG	AG	AA	AG	AG	AG	GG	AG	AG	AG	AG	CC	AG	GG	AA	GG	AC	AG	AC	AG	AG	AA	GG	AC	AG	AG	AG	AC	AC	AG	AA	AG	AA	AC	GG	GG	AG	AG	AG	GG	GG	CC	AG	AG
MDX132_177	MDX230	AA	AG	AC	AG	AG	AG	AC	AG	AG	AG	GG	AG	AG	AG	GG	AC	AG	GG	AA	AG	AC	AG	AC	GG	AG	AA	AA	CC	AG	AG	AG	AC	AA	AG	AA	AG	AG	AC	GG	GG	AG	AG	AG	GG	GG	CC	AA	GG
MDX132_178	MDX231	AA	AA	CC	GG	GG	AA	AA	GG	AA	GG	GG	AA	GG	AA	GG	CC	GG	GG	AA	GG	AC	AG	AC	AG	AG	AA	GG	AC	AG	AG	AG	AC	AC	AG	AA	AG	AA	CC	AG	GG	AA	AG	AA	AG	AG	CC	AG	AG
MDX132_182	MDX232	AA	AG	CC	GG	GG	AA	AA	GG	AA	GG	GG	AA	GG	AA	GG	CC	GG	GG	AA	GG	AA	AA	AA	GG	GG	AA	AG	AC	GG	AA	AA	CC	AC	AA	AA	AG	AG	AC	AG	GG	AG	AA	AG	GG	GG	CC	GG	AA
MDX132_183	MDX233	AG	AG	AC	AG	AA	GG	AC	AA	GG	AA	GG	GG	AA	GG	AG	AC	AA	GG	AA	AG	CC	GG	CC	AG	AA	AA	AG	CC	AA	GG	GG	AA	AA	GG	AA	AA	AG	AA	GG	GG	GG	AA	GG	GG	GG	CC	AG	AG
MDX132_184	MDX234	AG	AG	AC	AG	AG	AG	AC	AG	AG	AG	GG	AG	AG	AG	GG	AC	AG	GG	AA	AG	AC	AG	AC	GG	AG	AA	AA	CC	AG	AG	AG	AC	AA	AG	AA	AA	GG	CC	AG	GG	AA	AG	AA	GG	GG	CC	AG	AG
MDX132_186	MDX235	AA	AG	CC	GG	GG	AA	AA	GG	AA	GG	GG	AA	GG	AA	GG	CC	GG	GG	AA	GG	AA	AA	AA	GG	GG	AA	AG	AC	GG	AA	AA	CC	AC	AA	AA	AG	AG	AC	AG	GG	AG	AA	AG	AG	AG	CC	GG	AA
MDX132_187	MDX236	AG	AG	AC	AG	AG	AG	AC	AG	AG	AG	GG	AG	AG	AG	GG	AC	AG	GG	AA	AG	AC	AG	AC	GG	AG	AA	AA	CC	AG	AG	AG	AC	AA	AG	AA	AA	GG	AC	AG	GG	AG	AA	AG	AG	AG	CC	GG	AA
MDX132_189	MDX237	AA	AA	CC	GG	AG	AG	AA	AG	AG	AG	GG	AG	AG	AG	AG	CC	AG	GG	AA	GG	AC	AG	AC	AG	AG	AA	GG	AC	AG	AG	AG	AC	AC	AG	AA	AG	AA	AA	GG	GG	GG	AA	GG	AG	AG	CC	AG	AG
MDX132_190	MDX238	AA	AG	AC	AG	AA	GG	AC	AA	GG	AA	GG	GG	AA	GG	AG	AC	AA	GG	AA	AG	CC	GG	CC	AG	AA	AA	AG	CC	AA	GG	GG	AA	AA	GG	AA	AA	AG	AC	AG	GG	AG	AA	AG	GG	GG	CC	AG	AG
MDX132_192	MDX239	AG	AG	AC	AG	AA	GG	AC	AA	GG	AA	GG	GG	AA	GG	AG	AC	AA	GG	AA	AG	CC	GG	CC	AG	AA	AA	AG	CC	AA	GG	GG	AA	AA	GG	AA	AA	AG	AC	AG	GG	AG	AA	AG	AG	AG	CC	GG	AA
MDX132_193	MDX240	AA	AA	CC	GG	AG	AG	AA	AG	AG	AG	GG	AG	AG	AG	AG	CC	AG	GG	AA	GG	AC	AG	AC	AG	AG	AA	GG	AC	AG	AG	AG	AC	AC	AG	AA	AG	AA	CC	AG	GG	AA	AG	AA	AG	AG	CC	AG	AG
MDX132_195	MDX241	AA	AA	AC	AG	AG	AG	AC	AG	AG	AG	GG	AA	GG	AA	GG	CC	GG	GG	AA	GG	AA	AA	AA	GG	GG	AA	AG	AC	GG	AA	AA	CC	AC	AA	AA	AG	AG	AC	AG	GG	AG	AA	AG	GG	GG	CC	AA	GG
MDX132_206	MDX242	AA	AG	CC	GG	GG	AA	AA	GG	AA	GG	GG	AA	GG	AA	GG	CC	GG	GG	AA	GG	AA	AA	AA	GG	GG	AA	AG	AC	GG	AA	AA	CC	AC	AA	AA	AG	AG	AC	GG	GG	AG	AG	AG	GG	GG	CC	GG	AA
MDX132_208	MDX243	AG	AG	CC	GG	AG	AG	AA	AG	AG	AG	GG	AG	AG	AG	AG	CC	AG	GG	AA	GG	AC	AG	AC	AG	GG	AA	AG	AC	GG	AA	AA	CC	AC	AA	AA	AG	AG	CC	AG	GG	AA	AG	AA	AG	AG	CC	AG	AG
MDX132_216	MDX244	AA	GG	AC	AG	AA	GG	AC	AA	GG	AA	GG	GG	AA	GG	AG	AC	AA	GG	AA	AG	AC	AG	AC	GG	AG	AA	AA	CC	AG	AG	AG	AC	AA	AG	AA	AA	GG	AA	GG	GG	GG	AA	GG	AG	AG	CC	AG	AG
MDX132_217	MDX245	AG	AG	CC	GG	GG	AA	AA	GG	AA	GG	GG	AA	GG	AA	GG	CC	GG	GG	AA	GG	AA	AA	AA	GG	GG	AA	AG	AC	GG	AA	AA	CC	AC	AA	AA	AG	AG	CC	AG	GG	AA	AG	AA	GG	GG	CC	AG	AG
MDX132_218	MDX246	AG	AA	CC	GG	AG	AG	AA	AG	AG	AG	GG	AG	AG	AG	AG	CC	AG	GG	AA	GG	AC	AG	AC	AG	AG	AA	GG	AC	AG	AG	AG	AC	AC	AG	AA	AG	AA	AC	AG	GG	AG	AA	AG	AG	AG	CC	GG	AA
MDX132_222	MDX247	AG	GG	CC	GG	GG	AA	AA	GG	AA	GG	GG	AA	GG	AA	GG	CC	GG	GG	AA	GG	AA	AA	AA	GG	GG	AA	AG	AC	GG	AA	AA	CC	AC	AA	AA	AG	AG	CC	AG	GG	AA	AG	AA	AG	AG	CC	AG	AG
MDX132_224	MDX248	AA	AA	AC	AG	AG	AG	AC	AG	AG	AG	GG	AG	AG	AG	GG	AC	AG	GG	AA	AG	AC	AG	AC	GG	AG	AA	AA	CC	AG	AG	AG	AC	AA	AG	AA	AA	GG	AC	GG	GG	AG	AG	AG	GG	GG	CC	GG	AA
MDX132_229	MDX249	AA	AA	AC	AG	AA	GG	AC	AA	GG	AA	GG	GG	AA	GG	AG	AC	AA	GG	AA	AG	CC	GG	CC	AG	AA	AA	AG	CC	AA	GG	GG	AA	AA	GG	AA	AA	AG	AC	GG	GG	AG	AG	AG	AG	AG	CC	AG	AG
MDX132_231	MDX250	AG	AA	AC	AG	AG	AG	AC	AG	AG	AG	GG	AG	AG	AG	GG	AC	AG	GG	AA	AG	AC	AG	AC	GG	AG	AA	AA	CC	AG	AG	AG	AC	AA	AG	AA	AA	GG	AA	GG	GG	GG	AA	GG	GG	GG	CC	AG	AG
MDX132_232	MDX251	AA	AG	CC	GG	AG	AG	AA	AG	AG	AG	GG	AG	AG	AG	AG	CC	AG	GG	AA	GG	AC	AG	AC	AG	AG	AA	GG	AC	AG	AG	AG	AC	AC	AG	AA	AG	AA	CC	AG	GG	AA	AG	AA	GG	GG	CC	AA	GG
MDX132_234	MDX252	AA	AA	CC	GG	AG	AG	AA	AG	AG	AG	GG	AG	AG	AG	AG	CC	AG	GG	AA	GG	AC	AG	AC	AG	AG	AA	GG	AC	AG	AG	AG	AC	AC	AG	AA	AG	AA	AC	GG	GG	AG	AG	AG	GG	GG	CC	GG	AA
MDX132_239	MDX253	AG	GG	AC	AG	AG	AG	AC	AG	AG	AG	GG	AG	AG	AG	GG	AC	AG	GG	AA	AG	AC	AG	AC	GG	AG	AA	AA	CC	AG	AG	AG	AC	AA	AG	AA	AA	GG	AC	GG	GG	AG	AG	AG	GG	GG	CC	AG	AG
MDX132_240	MDX254	AG	AG	CC	GG	GG	AA	AA	GG	AA	GG	GG	AA	GG	AA	GG	CC	GG	GG	AA	GG	AA	AA	AA	GG	GG	AA	AG	AC	GG	AA	AA	CC	AC	AA	AA	AG	AG	AC	AG	GG	AG	AA	AG	AG	AG	CC	AA	GG
MDX132_241	MDX255	AG	GG	CC	GG	GG	AA	AA	GG	AA	GG	GG	AA	GG	AA	GG	CC	GG	GG	AA	GG	AA	AA	AA	GG	GG	AA	AG	AC	GG	AA	AA	CC	AC	AA	AA	AG	AG	AC	AG	GG	AG	AA	AG	AG	AG	CC	GG	AA
MDX132_246	MDX256	AG	GG	AC	AG	AG	AG	AC	AG	AG	AG	GG	AG	AG	AG	GG	AC	AG	GG	AA	AG	AC	AG	AC	GG	AG	AA	AA	CC	AG	AG	AG	AC	AA	AG	AA	AA	GG	AC	GG	GG	AG	AG	AG	GG	GG	CC	AG	AG
MDX132_252	MDX257	AA	AG	CC	GG	GG	AA	AA	GG	AA	GG	GG	AA	GG	AA	GG	CC	GG	GG	AA	GG	AA	AA	AA	GG	GG	AA	AG	AC	GG	AA	AA	CC	AC	AA	AA	--	AG	AC	AG	GG	AG	AA	AG	AG	AG	CC	AG	AG
MDX132_255	MDX258	AG	AG	CC	GG	AG	AG	AA	AG	AG	AG	GG	AG	AG	AG	AG	CC	AG	GG	AA	GG	AC	AG	AC	AG	AG	AA	GG	AC	AG	AG	AG	AC	AC	AG	AA	AG	AA	AA	GG	GG	GG	AA	GG	GG	GG	CC	AG	AG
MDX132_259	MDX259	AG	GG	CC	GG	GG	AA	AA	GG	AA	GG	GG	AA	GG	AA	GG	CC	GG	GG	AA	GG	AA	AA	AA	GG	GG	AA	AG	AC	GG	AA	AA	CC	AC	AA	AA	AG	AG	AC	AG	GG	AG	AA	AG	AG	AG	CC	AA	GG
MDX132_263	MDX260	AG	AG	AC	AG	AA	GG	AC	AA	GG	AA	GG	GG	AA	GG	AG	AC	AA	GG	AA	AG	CC	GG	CC	AG	AA	AA	AG	CC	AA	GG	GG	AA	AA	GG	AA	AA	AG	AC	GG	GG	AG	AG	AG	GG	GG	CC	AG	AG
MDX132_265	MDX261	AG	AA	CC	GG	AG	AG	AA	AG	AG	AG	GG	AG	AG	AG	AG	CC	AG	GG	AA	GG	AC	AG	AC	AG	AG	AA	GG	AC	AG	AG	AG	AC	AC	AG	AA	AG	AA	AC	GG	GG	AG	AG	AG	GG	GG	CC	AG	AG
MDX132_268	MDX262	AG	AG	AC	AG	AA	GG	AC	AA	GG	AA	GG	AG	AG	AG	GG	AC	AG	GG	AA	AG	AC	AG	AC	GG	AG	AA	AA	CC	AG	AG	AG	AC	AA	AG	AA	AA	GG	AC	AG	GG	AG	AA	AG	GG	GG	CC	AG	AG
MDX132_271	MDX263	AA	AG	CC	GG	GG	AA	AA	GG	AA	GG	GG	AA	GG	AA	GG	CC	GG	GG	AA	GG	AA	AA	AA	GG	GG	AA	AG	AC	GG	AA	AA	CC	AC	AA	AA	AG	AG	AA	GG	GG	GG	AA	GG	AG	AG	CC	GG	AA
MDX132_272	MDX264	AA	AG	AC	AG	AA	GG	AC	AA	GG	AA	GG	GG	AA	GG	AG	AC	AA	GG	AA	AG	CC	GG	CC	AG	AA	AA	AG	CC	AA	GG	GG	AA	AA	GG	AA	AA	AG	CC	AG	GG	AA	AG	AA	AG	AG	CC	GG	AA
MDX132_282	MDX265	AG	GG	CC	GG	AG	AG	AA	AG	AG	AG	GG	AG	AG	AG	AG	CC	AG	GG	AA	GG	AC	AG	AC	AG	AG	AA	GG	AC	AG	AG	AG	AC	AC	AG	AA	AG	AA	CC	AG	GG	AA	AG	AA	GG	GG	CC	AG	AG
MDX132_284	MDX266	AA	AA	CC	GG	GG	AA	AA	GG	AA	GG	GG	AA	GG	AA	GG	CC	GG	GG	AA	GG	AA	AA	AA	GG	GG	AA	AG	AC	GG	AA	AA	CC	AC	AA	AA	AG	AG	AC	AG	GG	AG	AA	AG	GG	GG	CC	AA	GG
McIntosh	progenitor	AA	GG	CC	GG	AA	GG	AA	AA	AA	GG	AG	GG	AA	AG	GG	AC	AG	AA	AA	GG	CC	GG	CC	AA	AA	AA	GG	AC	AA	--	AA	CC	AA	GG	AA	AA	AG	AC	GG	GG	AG	AG	AG	AG	--	CC	AG	AG
Priscilla	progenitor	AA	GG	CC	GG	AA	GG	AA	AA	AG	AG	GG	GG	AA	AG	GG	AC	AA	AG	AG	AG	AC	AG	AC	AG	AA	AA	GG	AC	AG	AG	AG	AC	AA	AG	AG	AA	AG	CC	GG	GG	AA	GG	AA	AA	AA	CC	GG	AG
Santana	progenitor	AA	AG	AC	AG	AA	GG	AC	AA	AG	AG	AG	GG	AG	AG	GG	AC	AA	AG	AA	AG	AC	AG	AC	GG	AG	AA	AG	AC	AG	AG	AG	AC	AC	AG	AA	AG	AG	CC	GG	GG	AA	GG	AA	AA	AA	AC	AG	GG
Worcester-Pearmain	progenitor	AA	GG	AA	AA	AA	AG	AC	AA	AA	GG	AG	AG	GG	AA	GG	CC	AA	AA	AA	GG	AA	AA	AA	GG	AG	AG	GG	AA	GG	AA	AA	CC	CC	AA	AG	AG	AG	AC	AG	AG	AG	AA	AG	AG	AG	CC	GG	AA
[truncated: 5,000 more columns]
